# Supplementary material for: Active transcription in the vascular bed characterizes rapid progression in idiopathic pulmonary fibrosis
Source: J Clin Invest. 2023 Aug 15;133(16):e165976. doi: 10.1172/JCI165976 (PMC10425209; doi:10.1172/JCI165976)
Supplement: Supporting data values [file jci-133-165976-s063.xlsx]

## Sheet: 1C
GENE	Log2	-log10 pvalue
IGHA1	-2.01183	1.76532
SCGB3A1	-1.76213	4.17182
IGHM	-1.60463	1.48446
SCGB1A1	-1.52271	4.19749
IGLL5	-1.50909	1.94819
IGKC	-1.41447	1.90869
IGFBP5	-1.21636	1.39255
USP17L3	-1.10384	2.63363
ID1	-1.03985	1.50462
UPK3BL2	-1.00389	1.67491
IGHG1	-0.984095	0.982918
WNT8A	-0.967933	1.19026
DERL3	-0.965842	1.56452
MUC5B	-0.964872	3.47387
XRCC2	-0.954587	1.16371
TTYH2	-0.937374	1.73869
JCHAIN	-0.916382	0.8371
TAS1R3	-0.910618	1.87867
IGHG4	-0.909731	1.30018
ZNF587	-0.907068	1.10991
NUTM2G	-0.898841	1.50915
IGHG3	-0.893242	1.10093
IGHG2	-0.891088	1.15107
USP17L12	-0.883253	2.5911
ZNF66	-0.881688	1.9745
GOLGA8A	-0.875844	2.47186
CPEB3	-0.869919	1.69652
CCL14	-0.868993	2.15893
UPK3BL1	-0.827003	1.83253
ZNF845	-0.826144	0.887807
UTF1	-0.820859	1.61845
SPDYE16	-0.816786	1.47466
NICN1	-0.801955	3.67588
KRTAP10-3	-0.795649	1.22372
PKNOX2	-0.7887	1.90466
TP53BP1	-0.785189	1.34375
NAT8B	-0.781868	2.94565
CGB2	-0.781709	2.28842
ALG10B	-0.780352	2.59428
LRRC75B	-0.778874	1.3019
NPAP1L	-0.770614	2.64851
RASA4	-0.76912	6.12693
TPSAB1	-0.767317	0.874741
CCDC107	-0.764765	3.00229
ZNF776	-0.763513	1.33984
KRTAP12-3	-0.763511	1.2384
PHAX	-0.76138	1.81153
KIR3DL1	-0.760934	1.2795
DUX4	-0.758477	2.25955
USP17L15	-0.75584	1.79926
AGAP9	-0.746936	3.40659
PRMT8	-0.741059	0.910728
LYRM2	-0.740811	1.08192
SAMD10	-0.740677	1.46708
SLC24A4	-0.739239	1.67554
FCF1	-0.735064	0.976715
EGFL7	-0.73422	1.46016
ZNF417	-0.733039	1.59789
POLR2J2	-0.732862	0.796139
C4orf46	-0.724606	1.09762
HNRNPCL4	-0.723689	1.81151
SSTR4	-0.714657	1.6728
CLU	-0.710065	1.07014
USP17L17	-0.709805	0.94877
TGFBR3L	-0.709221	3.64848
PTPRCAP	-0.7087	1.40196
ZDHHC12	-0.707791	1.79614
C4B	-0.705937	0.175584
SCN9A	-0.702501	0.96163
KCNE1	-0.698805	1.5061
SLPI	-0.697106	1.93081
NDUFB7	-0.693373	1.04869
CFHR1	-0.692967	0.629239
PTK6	-0.692124	1.00606
GPANK1	-0.689823	1.28329
SLC50A1	-0.689638	1.70566
USP17L11	-0.688546	1.31372
CD79B	-0.688307	2.42178
GDF1	-0.687156	2.6632
PRKX	-0.686115	1.38266
CHRFAM7A	-0.683754	1.79319
CYP4Z1	-0.680927	1.46613
USP18	-0.677103	1.58174
CCL3	-0.670886	0.804839
ID3	-0.667048	0.556165
RSF1	-0.666543	1.60244
TASOR2	-0.665681	3.0147
RAC3	-0.664918	2.83722
FAM90A1	-0.652095	2.36643
ZIC3	-0.652005	1.3738
KRTAP9-2	-0.65144	1.82002
CLDN5	-0.651282	0.330501
ELOVL5	-0.65099	2.60413
PRAC1	-0.649078	1.57709
VANGL2	-0.647117	2.89581
KRTAP5-8	-0.644557	0.957186
RPS4Y1	-0.644178	2.9157
BMERB1	-0.643302	0.453951
SPDYE3	-0.640261	2.00678
WFDC2	-0.637352	1.02542
LTB	-0.636182	0.0542888
LDB3	-0.628298	1.61053
CPTP	-0.628217	1.38111
BAGE5	-0.62529	1.45223
GPR4	-0.624886	0.632006
PRR32	-0.621793	1.01638
ZNF723	-0.621104	2.04257
ORM2	-0.618917	1.6026
DIO3	-0.618835	1.60597
WASHC1	-0.618332	2.3916
NUTM2F	-0.616766	1.43822
FOXD4L5	-0.615849	1.11028
CCL21	-0.615849	1.39292
IGFBP4	-0.615622	1.00029
BAGE3	-0.615481	1.5552
GPAT2	-0.609666	1.52775
GOLGA8N	-0.609378	2.40887
SFRP2	-0.608384	0.405539
MZB1	-0.607178	0.874449
CKS1B	-0.602919	1.79739
SNRPA1	-0.600299	1.57984
GALR3	-0.598658	3.1811
ZNF764	-0.597265	0.752281
NBPF12	-0.595501	0.777456
H2BC18	-0.59463	1.7751
TENT5C	-0.594365	1.46623
SPDYE11	-0.591381	1.46851
AEN	-0.586333	0.938192
SLC36A1	-0.584968	1.33601
TBC1D3C	-0.584793	1.59269
ANKRD20A1	-0.583621	1.36878
ROGDI	-0.582012	2.23694
OR5L1	-0.573375	1.84263
HES7	-0.5714	1.69675
C1QL2	-0.57055	1.48871
RRN3	-0.570166	1.27713
UBE2B	-0.570065	0.101224
PRAMEF6	-0.569083	1.39574
MT1X	-0.567046	0.121773
CLSTN1	-0.561346	2.366
RPL18	-0.561319	0.0368622
ZNF461	-0.559929	1.56886
TDG	-0.551945	2.03341
SULT1A4	-0.549537	1.19139
PLAC8	-0.548924	0.702494
CBWD2	-0.548297	1.47986
PSG1	-0.54715	1.65229
CCDC86	-0.546411	1.10951
NPDC1	-0.545632	0.392131
CCR1	-0.545368	0.755983
PPP4R2	-0.544247	1.49795
TINAGL1	-0.543496	0.246661
GJC2	-0.542659	0.837008
ITGA8	-0.541725	0.348203
EVX1	-0.540563	1.29494
CISD2	-0.53921	1.43248
POLR2J3	-0.538188	1.39997
ZNF705A	-0.537898	1.3617
CBLC	-0.537619	1.27755
PLVAP	-0.537159	1.55676
ANKRD30BL	-0.53632	1.21668
SLC5A10	-0.535995	0.862691
HOXB3	-0.535386	1.07586
STX1B	-0.534502	0.869175
METRNL	-0.532249	1.64824
RNASEH2C	-0.530344	0.782473
TNFRSF25	-0.529039	1.48535
WBP1	-0.529	2.33429
MDFI	-0.526203	0.405332
FAM13B	-0.523823	0.642776
LDLRAD1	-0.523148	1.59802
ADAT3	-0.521866	1.39931
SPDYE5	-0.520469	1.58859
PLGLB1	-0.519924	1.69808
NOTCH3	-0.5189	0.319589
GOLGA6A	-0.51885	1.45964
KLF16	-0.517555	1.28788
FAM72B	-0.517533	0.871308
FLYWCH2	-0.517211	1.30352
AGPAT4	-0.516889	1.01422
JAK3	-0.51563	1.7034
ARL8A	-0.514901	1.94577
NKX2-4	-0.514494	2.61526
TIPIN	-0.513713	1.4142
H1-10	-0.513639	1.26326
RUVBL2	-0.513241	1.05478
MUC20	-0.511289	1.62334
MCRIP2	-0.509557	1.02082
CLEC10A	-0.508988	1.02606
FRG1	-0.505447	1.12443
ST13	-0.505351	0.949389
APBA3	-0.502406	1.71956
C8orf74	-0.50176	1.43184
KLRC2	-0.501347	0.967258
OR2A14	-0.501136	1.40241
SP7	-0.500877	0.952899
NRROS	-0.500571	1.97859
ECE1	-0.499887	0.140629
PIGR	-0.498879	0.935611
ZNF761	-0.497894	2.7907
ZNF28	-0.497144	1.61196
OLFML3	-0.494809	2.07488
ARFRP1	-0.493766	0.0137181
DRD4	-0.493353	1.44666
UBALD1	-0.492662	0.700383
CRAT	-0.492612	0.225085
SDHD	-0.49237	2.16595
FLOT2	-0.492085	2.79499
TMEM175	-0.49128	1.25666
LGALS7B	-0.49009	2.51516
KCNJ4	-0.489841	1.38995
SELENOM	-0.48975	0.395546
OGFR	-0.488988	1.23766
GSTT2	-0.488417	1.97324
RCN1	-0.488328	0.103495
ARMC7	-0.487515	1.02006
CXXC1	-0.483187	3.44829
PSEN1	-0.482635	0.21998
RCC2	-0.48083	0.609112
THEM5	-0.480706	1.15863
SLC25A29	-0.479591	2.0159
E2F6	-0.476802	2.41124
KRTAP5-1	-0.476785	0.991912
PLD4	-0.476744	0.0460741
DTX3	-0.475297	1.40857
TBC1D13	-0.474876	0.655931
SNRPC	-0.474746	2.83047
ZBTB38	-0.47462	0.201572
CYP2D7	-0.47431	1.55044
UBXN11	-0.473932	1.68274
SOX9	-0.472234	0.939067
TYMP	-0.471544	0.801299
DUOX1	-0.471018	1.0677
SPATA46	-0.469719	1.01454
PGGHG	-0.469562	2.07986
NBPF15	-0.469313	1.53938
PSG5	-0.468633	1.11873
SGTA	-0.467686	2.92668
TPPP3	-0.466308	1.67408
LAMA5	-0.464703	0.913948
KLHDC8B	-0.464535	1.15206
G3BP1	-0.463901	0.0792766
DDIT4	-0.463688	1.02999
MRPL41	-0.463335	0.96967
RPS8	-0.460507	0.116039
KRTCAP2	-0.460056	2.35823
HR	-0.459297	0.583995
B3GAT3	-0.459154	2.69626
RPSA	-0.458035	0.0979122
C22orf15	-0.457876	2.17592
RPL7A	-0.455119	0.00658908
PTMA	-0.453418	0.0630357
KRTAP9-4	-0.453355	0.525527
FAM210B	-0.453268	2.37775
EEF2KMT	-0.452255	0.758077
PERP	-0.450127	1.02274
BBLN	-0.449396	0.301222
H3-3A	-0.448474	0.150629
AKNA	-0.448253	0.914905
SP100	-0.447719	0.307542
MICAL1	-0.446245	2.15651
CRIP2	-0.44609	0.443581
CALML3	-0.445538	0.64651
NFE2L3	-0.444267	0.98558
FZD4	-0.44331	0.0161639
STK24	-0.443021	0.542418
MIF	-0.442633	0.252564
PGAM4	-0.441152	0.632677
LAD1	-0.440941	0.642029
PPP2R2D	-0.439393	1.3362
ATP5MC2	-0.438768	0.0111746
KDM1A	-0.438298	0.786924
PIGM	-0.438297	1.49133
GTF2IRD2B	-0.438186	2.09625
ELOA3P	-0.437862	1.25511
JUP	-0.43741	0.865018
GOLGA6L6	-0.437123	1.41011
EIF4B	-0.436846	0.066874
ZNF616	-0.43635	0.692902
FAHD2B	-0.436239	1.75821
PDCD4	-0.434427	0.36504
DTD2	-0.434165	0.793839
ZNF117	-0.432759	1.01247
NPR2	-0.432078	0.46325
FBXL8	-0.431952	1.66249
CD5	-0.43079	1.43405
ATP5PD	-0.430401	0.67103
ZCCHC10	-0.430364	0.715682
EI24	-0.429541	2.04483
ADGRG1	-0.428972	1.49918
HCRT	-0.427457	1.51815
TBCB	-0.426675	2.31091
NIP7	-0.42653	0.850726
PARM1	-0.426482	1.30263
HSPG2	-0.425622	1.24607
KCNJ9	-0.425186	0.655408
BCAM	-0.424497	0.111851
STAT3	-0.424265	0.448823
PRSS3	-0.424246	1.63535
TRIM51	-0.422786	1.22783
TMEM50B	-0.422705	0.516483
TNFRSF21	-0.421204	0.0426644
EEF1B2	-0.420733	0.236974
OR5H15	-0.42057	1.18187
FAM131C	-0.420282	0.520991
MRNIP	-0.419182	1.45892
RPL7	-0.418523	0.570464
HMGA1	-0.418412	1.19786
TARDBP	-0.417436	0.344928
AMY1A	-0.416527	1.31477
LCE1D	-0.415594	1.15982
PPP1R14B	-0.415576	0.0236899
SRD5A1	-0.41552	1.45046
CPLX2	-0.415033	0.619168
STAT6	-0.413802	0.191014
LUC7L	-0.413586	0.570863
CYBC1	-0.413261	0.926307
SRP9	-0.411475	0.349921
TRAC	-0.411363	0.666326
CES1	-0.410731	0.54867
PSENEN	-0.410724	0.946113
CCL18	-0.410622	0.899426
RPL21	-0.410594	0.0847311
DDX17	-0.409722	0.0433466
BMP8A	-0.408769	1.27988
SLC35E4	-0.408597	0.71586
METTL17	-0.407118	0.833029
PIAS2	-0.406811	0.313561
VDAC1	-0.406651	0.702459
GALNTL5	-0.406555	1.53181
RAB11B	-0.40564	0.00900846
UBE2Z	-0.405498	1.021
CRKL	-0.404773	0.166285
MFGE8	-0.403161	0.0469659
DKK1	-0.403064	0.454984
C11orf58	-0.402803	0.177252
VPS37D	-0.402741	1.99811
STING1	-0.402427	0.235179
MAN2C1	-0.402235	1.30868
TAFA4	-0.40177	0.869288
RPS28	-0.401721	0.348461
BANF1	-0.401498	0.0149328
CSH2	-0.40142	1.27776
RAD9A	-0.401104	1.04029
P2RY8	-0.399946	1.08806
DDR1	-0.399788	0.923366
AUP1	-0.398853	0.345535
STMP1	-0.398529	0.0706804
RAD23A	-0.398244	0.323037
CHCHD2	-0.397416	0.81717
RPL7L1	-0.397408	1.11289
WDR82	-0.397128	0.809549
LSM12	-0.397101	1.61022
PSPH	-0.397068	1.30706
YWHAZ	-0.396756	0.0505077
H3C15	-0.393769	2.12673
UQCRC1	-0.393126	0.219902
PLXNB1	-0.391943	0.682312
CRIP1	-0.391891	0.504318
PTP4A3	-0.39116	0.259905
NCK2	-0.389839	1.31601
TRIM72	-0.38982	0.881576
NBPF11	-0.388909	1.45838
RSRP1	-0.388862	1.02953
KANK3	-0.387898	1.75483
MON1B	-0.387663	2.63556
GFM2	-0.387323	1.13525
BCAR1	-0.386635	0.0437517
ZNF625	-0.38603	0.635429
HMGN2	-0.385851	0.364846
BIRC5	-0.385581	1.68587
TSGA10	-0.385575	1.62151
KRT18	-0.385343	0.594318
TOB2	-0.38494	1.07587
IRF3	-0.382648	1.32443
EEF1D	-0.3825	0.480658
POLR2E	-0.382018	0.38283
NDUFB6	-0.381881	0.145114
ABHD17A	-0.381814	0.971106
CD27	-0.381618	0.678733
ST6GAL1	-0.381574	1.81564
RPS10	-0.380908	0.122465
RPH3AL	-0.380889	0.78555
C1QTNF1	-0.380398	0.750385
PPIAL4F	-0.380133	0.789843
CTBP2	-0.379917	1.42742
PSMB9	-0.379409	1.21842
NASP	-0.378103	0.605995
LAMTOR5	-0.377927	1.69657
AKAP17A	-0.377737	0.833682
C1orf159	-0.377629	0.915315
A2M	-0.377184	1.47198
SOX18	-0.376696	0.802526
LIMS3	-0.376392	0.385075
ACKR1	-0.376277	0.520032
PTMS	-0.374547	2.40546
TMEM176B	-0.374319	0.761631
COX16	-0.374066	0.33996
PPP1R2	-0.373736	0.181452
ATP5IF1	-0.373658	0.345149
UCP2	-0.373553	0.106642
FBL	-0.373319	0.39309
BAK1	-0.373034	0.870004
CHKB	-0.372737	0.94012
OR4Q3	-0.372579	1.15112
CIRBP	-0.372389	0.010377
GLUD1	-0.372328	1.58435
ELMO1	-0.372048	0.23973
JAZF1	-0.371712	1.06959
IMPDH1	-0.371644	1.12094
ZNF217	-0.371462	1.70558
SMARCB1	-0.371404	0.618976
CDK2AP2	-0.37031	1.50241
NME2	-0.369963	0.0813644
RHOC	-0.369699	0.15556
PIGQ	-0.369673	2.29624
HLA-DQA1	-0.367656	2.17421
GRIN2C	-0.365261	0.757281
SNRPG	-0.364816	0.51035
ETS1	-0.363933	0.781489
ACAD8	-0.362774	1.34088
ABR	-0.361526	0.227309
ZZEF1	-0.361241	1.02954
TUBB4B	-0.361231	1.0614
AP2A2	-0.361114	1.46125
RAC2	-0.361099	1.09512
CDK5RAP3	-0.360916	0.439099
TXN2	-0.360426	1.23834
FKBP1A	-0.360208	0.612812
HNRNPA1	-0.359577	0.0946801
TCIRG1	-0.359461	0.482263
PRR20A	-0.359371	0.975965
NOTCH2NLA	-0.359222	0.834946
CARD8	-0.358763	1.76587
NDUFA3	-0.35821	1.75293
PRSS58	-0.358075	0.657309
ZNF444	-0.358074	0.306475
RAB5C	-0.357613	1.31875
LCK	-0.357289	2.07618
NOMO3	-0.356675	0.282909
RPL32	-0.356627	0.350584
BABAM2	-0.356408	1.40503
ASS1	-0.356233	1.58137
TNK2	-0.356134	1.46968
IFITM1	-0.35567	0.824365
NUDT4B	-0.355358	0.961452
CCL24	-0.354887	0.61403
NPIPB6	-0.354775	0.402499
ARHGAP45	-0.354504	0.435019
FAM3A	-0.353847	2.14263
SNX19	-0.353599	0.990349
MARCKSL1	-0.353574	1.08392
HAUS5	-0.353164	0.712839
PTGDS	-0.352805	0.662863
VWF	-0.352384	0.632099
CTSB	-0.351054	0.183482
EIF5A	-0.350735	0.796098
TMED4	-0.350497	1.33088
LAT	-0.350493	0.818649
ITGB4	-0.34997	0.996078
ANKRD36	-0.34934	2.72371
SSBP4	-0.349257	0.669842
TSC22D1	-0.349101	0.202803
FHL2	-0.349063	0.0936774
EMC10	-0.348892	0.154793
HMGN1	-0.348868	0.757706
FABP5	-0.347458	1.16928
RPL12	-0.346992	0.0567102
SAP25	-0.346738	1.16824
POLD4	-0.346584	0.178685
C7	-0.346391	0.933666
PDAP1	-0.346166	0.611341
IFI16	-0.34585	0.308039
RPL10A	-0.345566	0.130145
RPS6KB2	-0.345343	1.97318
CAVIN3	-0.345335	0.790078
XBP1	-0.345264	0.592885
TRAF3IP3	-0.344858	0.894212
CRISPLD2	-0.344802	0.514906
FCGR1A	-0.344639	0.938694
FAIM2	-0.34366	0.467075
CFB	-0.343422	0.787113
SPARCL1	-0.342773	0.0854169
RPS17	-0.342255	0.189912
SOCS5	-0.342152	0.967964
COX6B1	-0.342036	0.210611
CAMK2N2	-0.341659	0.954249
ITGA7	-0.34155	0.698383
TUFM	-0.341451	0.105707
SLC27A4	-0.341402	2.06633
RPL13	-0.341271	0.0803099
SAMD4B	-0.340475	0.777907
PKNOX1	-0.340228	0.719625
APCDD1	-0.339473	1.15893
DUSP8	-0.339086	1.25298
GGTLC1	-0.339078	0.76593
TGFBI	-0.338241	0.288912
SNRNP70	-0.337544	0.278006
RPS2	-0.337396	0.357863
POSTN	-0.337282	0.210706
CDR2L	-0.337116	0.536553
SEC63	-0.33644	0.305056
PGLS	-0.336034	0.611394
EIF3C	-0.335473	0.0718742
ANKRD10	-0.335409	0.849287
RPS3	-0.335378	0.421696
SNX5	-0.335158	1.17806
CYB5R3	-0.334005	0.0260835
SDHA	-0.333606	0.895404
NBPF19	-0.332659	0.527556
CPNE5	-0.332424	0.663461
RPL34	-0.331621	0.258549
SNF8	-0.331367	0.113438
MCTP1	-0.330916	1.35098
SPP1	-0.329803	1.41576
ATP2A3	-0.32949	1.29565
HID1	-0.328677	2.28031
RPS29	-0.32852	0.113535
CDC42EP3	-0.327942	0.649333
PTOV1	-0.327583	0.0756503
R3HDM4	-0.327369	0.473227
SERF1A	-0.326761	1.15292
MXRA7	-0.326322	0.139663
MRPL14	-0.326277	0.225254
SCAF1	-0.326169	0.774986
EEF1G	-0.325989	0.61733
GLIS2	-0.325977	0.3974
RHPN2	-0.325342	0.87378
RPL13A	-0.325335	0.0208912
UBXN1	-0.324699	0.913526
MAGI1	-0.324681	1.01966
PRR13	-0.324437	0.690148
NUDC	-0.324298	1.12429
CKLF	-0.324014	0.905923
TIMM13	-0.323975	1.1994
SEMA4B	-0.323751	0.693489
HMGB1	-0.323502	1.59344
MRPL12	-0.323408	1.05897
GPAA1	-0.32322	0.30505
CBX3	-0.322862	0.872953
MKNK2	-0.322366	0.276487
DBNL	-0.322002	0.01672
HDGFL1	-0.321983	1.00687
PEX3	-0.321908	1.21824
ACSM5	-0.321138	1.135
LGALS9C	-0.320906	0.772998
PDXDC1	-0.320836	0.138592
PPT1	-0.320793	0.438328
CSNK1D	-0.320394	0.160363
SESN2	-0.319816	0.427979
ELOA2	-0.319638	1.05025
SLC29A4	-0.319283	1.94199
DMPK	-0.318925	0.565597
MT1M	-0.318339	0.305496
PHLDA3	-0.318191	0.331313
MRPL30	-0.317824	1.92236
THRAP3	-0.317759	0.576046
GAGE10	-0.317647	0.838327
GATA2	-0.317487	0.127004
DNAJC8	-0.316513	0.903591
IFITM3	-0.315905	2.19806
FAM222B	-0.314457	1.8407
HES4	-0.313972	0.880713
AMPD2	-0.313703	0.610806
ZNF783	-0.312867	2.45233
CHCHD5	-0.312834	1.08433
ACTN4	-0.312687	0.958788
RPLP2	-0.312009	0.28126
HSPB1	-0.311607	0.246721
MAP2K2	-0.31104	0.425553
CAVIN1	-0.31099	0.0376502
CD276	-0.308555	0.992388
PUF60	-0.308502	0.33461
ELOC	-0.307664	0.959349
MEPCE	-0.307624	0.427677
AZIN1	-0.307524	0.540397
RAB39A	-0.307225	0.564039
TMEM255B	-0.307127	0.903524
RPS9	-0.306293	0.0576463
SRSF2	-0.305128	0.120021
KHSRP	-0.304713	0.145452
EPHB4	-0.304658	0.319546
PDGFRB	-0.304377	1.70153
ANKRD11	-0.303967	0.359713
FBXO24	-0.303933	0.4366
SUB1	-0.303863	0.224124
RAB43	-0.302877	0.64936
PPIAL4A	-0.301945	0.55264
SLC66A1	-0.301385	0.972402
DYNLL1	-0.300035	0.23757
LRP1	-0.299891	1.50995
MT1HL1	-0.299757	0.0202302
FRAT2	-0.299421	1.70793
TBRG4	-0.298928	1.04753
SCFD2	-0.298691	0.472077
NEURL1B	-0.298591	0.768688
RPS3A	-0.298417	0.188163
H2AJ	-0.298001	0.460334
AOC3	-0.297586	0.276507
RUFY1	-0.297198	0.00504849
JARID2	-0.297069	0.689831
JPT1	-0.297025	1.14245
H1-5	-0.2969	0.712899
HLA-F	-0.296691	0.404351
REM1	-0.29668	0.272169
HP1BP3	-0.29655	0.22664
RPL17	-0.296356	0.205217
TCF25	-0.296336	0.927852
KLC2	-0.295673	1.01629
PRIMA1	-0.295377	0.899985
BTBD6	-0.294737	0.43576
AIP	-0.294727	1.28598
CEL	-0.294419	0.941369
CCDC184	-0.294298	0.0296176
RPL18A	-0.294252	0.519804
PILRB	-0.294134	1.37755
TNIP1	-0.294076	0.329616
OR9Q2	-0.293735	0.797206
HS6ST1	-0.293616	0.170288
MAPK6	-0.293452	0.963733
MTG1	-0.293372	0.546128
SRSF9	-0.293189	0.520296
BACE2	-0.292778	0.0772295
PECAM1	-0.291896	1.05785
ZNF140	-0.291691	0.0705009
SRP68	-0.291609	1.34447
EWSR1	-0.291412	0.386358
CIB1	-0.291153	0.553318
ZMIZ2	-0.291038	0.736965
PIM2	-0.290968	0.50509
RPL29	-0.290873	0.0904663
RPL36	-0.290784	0.105133
CDKN1B	-0.290428	1.14671
UBE2L3	-0.29019	0.154541
PRRC1	-0.290101	0.171425
NDRG1	-0.28969	1.40079
NBPF14	-0.289632	0.775799
TMEM14C	-0.289611	0.893337
CALM1	-0.289573	0.17025
APBB3	-0.289413	0.30762
LENG8	-0.288875	0.221326
TAP2	-0.288769	0.61997
H3-3B	-0.288533	0.00918348
BSDC1	-0.288381	0.698012
ELF1	-0.287025	0.453157
RNPS1	-0.28676	1.10277
GABARAP	-0.286518	0.160477
COL18A1	-0.286068	0.103483
RPL15	-0.285858	0.882941
SLC48A1	-0.285494	1.05144
POMZP3	-0.285204	1.28085
LENG1	-0.284578	0.0546548
EME2	-0.284387	0.878951
EIF4A1	-0.284384	0.96614
NDUFB8	-0.282724	0.594718
PRPF6	-0.282688	1.15831
ATN1	-0.282388	0.358523
NDUFB10	-0.282298	0.315989
PSMD7	-0.282226	0.286483
PKM	-0.282222	0.0164766
OTOP1	-0.281945	0.782735
MYH11	-0.281461	0.282305
COX17	-0.280918	0.0483122
CDK9	-0.280611	0.0421346
SRRT	-0.280358	0.524779
MXRA8	-0.280212	0.248102
AP3S1	-0.279986	0.639437
TXNIP	-0.27987	0.308714
YPEL3	-0.279851	1.14577
HSPE1	-0.279849	0.771463
ATP2B4	-0.279707	0.742585
GNAI2	-0.279431	1.74193
TYK2	-0.279044	0.493973
OCIAD1	-0.278887	0.138487
KIAA1143	-0.278633	0.444444
ISLR	-0.278278	1.65664
CORO1A	-0.277438	0.164778
CD99	-0.276591	0.819343
CDKAL1	-0.276532	0.878161
HSPD1	-0.276277	0.30222
ELOB	-0.276154	0.341708
RPL6	-0.275897	0.086505
PRKCSH	-0.275679	1.00968
PTPN6	-0.275596	0.172724
C1orf116	-0.275533	0.475463
HSP90AB1	-0.275329	1.3499
ATP6V0B	-0.2749	0.376247
ZNF253	-0.274759	0.79506
IGSF6	-0.273686	0.387295
TCF3	-0.273506	1.1793
EIF2S2	-0.273344	0.391348
EBF1	-0.273341	0.905817
ICAM2	-0.273251	0.115967
NDRG2	-0.273039	0.599298
CCT7	-0.273014	0.170227
GATD1	-0.272871	0.447263
TLE3	-0.272511	0.618915
RPS6	-0.27241	0.270639
PLAU	-0.272303	0.199831
MFSD6L	-0.271823	0.645289
TRBC1	-0.271594	0.248246
PGD	-0.271466	0.00910754
ARL6IP4	-0.271256	0.307527
RNF220	-0.270126	1.39833
SCNM1	-0.269994	0.594907
NUP62CL	-0.269907	0.651742
ADRM1	-0.269491	0.0983884
RPS5	-0.269439	0.931866
RTCB	-0.269341	0.710223
HNRNPA3	-0.26906	0.186673
COX6A1	-0.268019	0.0630961
TMEM126B	-0.267795	0.269997
LYPLA1	-0.267325	0.934121
PPM1B	-0.266856	1.13717
HOOK3	-0.266637	0.483006
PABPC1	-0.266144	0.376265
CD82	-0.266049	0.0291472
RGS14	-0.265893	0.981306
CEACAM5	-0.265606	0.826441
RPL22	-0.265586	0.131225
KRT8	-0.2655	0.330122
SP110	-0.264572	0.745076
B4GALT7	-0.264381	0.618614
NPIPB3	-0.264135	0.118418
CCDC137	-0.26398	0.141541
H3C10	-0.262834	0.226577
PLP2	-0.262684	0.43879
NOP53	-0.262559	0.139
FAM83C	-0.262262	1.20405
NPM1	-0.261842	1.22789
ALDOA	-0.261338	0.581501
GSTP1	-0.261021	0.233473
PKN3	-0.260721	0.525357
BCL7C	-0.260385	0.0497239
HSD17B11	-0.260045	0.570622
PARP3	-0.260004	0.21932
PDCL3	-0.259291	0.556077
NFE2L1	-0.259205	0.305562
KLF2	-0.258311	0.0400349
IL13	-0.258119	1.11842
PPP1R35	-0.25799	0.432524
XAB2	-0.257962	0.673413
RBPJ	-0.257838	0.699956
PTTG1	-0.257643	0.836781
DNPEP	-0.257566	0.0679473
FAM106A	-0.257543	2.13141
WTAP	-0.257075	1.38767
SF1	-0.256652	0.0292537
SLCO2A1	-0.256557	1.90563
OR4E1	-0.256278	0.720197
SLCO2B1	-0.256064	3.58548
FAAP20	-0.255535	0.323446
SLFNL1	-0.255357	0.756729
TOMM6	-0.255119	0.0673241
ERP29	-0.25389	0.498149
EMP3	-0.253638	0.658292
H4C12	-0.253495	0.182775
ZCCHC24	-0.252263	1.11952
MYH9	-0.252235	0.149562
RPS27	-0.25195	0.175047
PPDPF	-0.251605	0.648217
NUCKS1	-0.251294	0.68693
ZBTB7A	-0.250855	0.449358
COIL	-0.250604	0.738501
MRPL10	-0.249901	0.139622
GALNT2	-0.249887	0.0834657
PRRC2B	-0.249879	0.429139
SRRM2	-0.249663	0.803634
SMIM40	-0.248905	0.826445
EPS8	-0.248709	0.723906
H3C13	-0.248517	0.786408
SH3GL1	-0.248401	0.216221
ANKLE2	-0.248207	0.908504
PCSK6	-0.247795	0.886248
ADPRS	-0.247731	0.840865
ETNK1	-0.247708	1.24542
NDUFS8	-0.247272	0.474999
LHFPL6	-0.246829	1.40103
MRPL24	-0.246458	0.205545
UQCRC2	-0.245855	0.637097
PHB	-0.245816	0.70805
PNPLA5	-0.245508	1.05654
LMAN2	-0.245499	0.435938
USP3	-0.245411	0.426125
CPNE1	-0.245041	0.31255
NSUN5	-0.244837	0.864107
ZNF346	-0.244675	0.699951
POU5F1	-0.244632	1.20873
ATXN1L	-0.244121	0.0209788
DHRS1	-0.243975	0.0882607
RIMKLB	-0.243928	0.601106
RNASEH1	-0.243798	0.73723
HLA-DQB1	-0.243307	1.21928
RPL35A	-0.243197	0.824626
FKBP11	-0.243036	0.767431
COL6A2	-0.243002	0.91912
MTA1	-0.242811	0.0521644
STMN3	-0.242647	0.804741
U2AF2	-0.242404	0.228838
FXR2	-0.242119	1.09697
PCBP1	-0.24211	0.503479
KRT28	-0.240795	0.437059
H2AZ1	-0.240763	0.457353
RAB1B	-0.240501	0.370545
RAN	-0.240124	0.378752
RPL31	-0.2398	0.162716
BRWD1	-0.23976	0.698824
UBE2V1	-0.239759	0.463226
LAP3	-0.239673	0.161325
PKMYT1	-0.239404	0.385204
CAMK2N1	-0.239355	0.687325
SSR4	-0.239252	0.573872
VPS13B	-0.239192	1.06203
TIMP3	-0.238855	2.73717
MEF2D	-0.238502	0.00390427
TM4SF1	-0.238438	1.03232
RPL19	-0.237977	1.25848
CYP2W1	-0.237564	0.669466
PDLIM7	-0.237437	0.0956858
LRWD1	-0.237027	0.865837
EPC1	-0.236988	1.04588
BNIP3L	-0.236917	0.0759414
PDIA4	-0.236874	1.11175
FOSL1	-0.236839	0.38305
BCL2L12	-0.236649	0.858799
NONO	-0.236641	0.147308
CHP1	-0.23632	0.552903
PRKAR1A	-0.236292	0.208507
RPS12	-0.235853	0.873247
SLC25A27	-0.235694	1.16277
FKBP2	-0.235446	0.125151
STAB1	-0.23514	0.0832673
SNAPC2	-0.234925	0.529851
STK19	-0.234918	0.893496
MAP3K14	-0.234905	0.536766
TMEM250	-0.234624	0.965718
ATP5F1D	-0.234505	0.34199
PDLIM5	-0.234395	0.0986416
MRGPRF	-0.2338	0.120031
MFAP4	-0.233749	0.771473
RFX2	-0.233583	0.635732
BCR	-0.233009	0.231547
OAZ2	-0.232906	0.388249
DUX5	-0.232481	0.694981
RPS20	-0.232207	0.791395
CTNNA1	-0.231919	0.374676
RALY	-0.231323	0.744333
SELE	-0.230807	0.669569
GLRX	-0.230448	0.237725
EVL	-0.230092	1.29984
ATP5MC1	-0.229483	0.565342
HNRNPCL3	-0.229172	0.796584
CNPY2	-0.228993	0.645343
SHC1	-0.228805	0.150444
TLK2	-0.228562	0.677128
SS18	-0.22846	0.214886
PLIN5	-0.22798	0.78478
RPL36AL	-0.227837	0.0423611
MMS19	-0.227605	0.716559
MRPS21	-0.227241	0.368265
SMARCE1	-0.226925	0.742768
CUL1	-0.226908	0.212828
CSK	-0.226269	0.168779
SOD3	-0.226069	0.517322
NRGN	-0.225583	0.460416
ECH1	-0.225257	0.53224
ARHGAP1	-0.225248	0.177371
RPS19	-0.224801	0.418997
HGSNAT	-0.22444	0.679954
CIITA	-0.224431	0.131985
HIGD2A	-0.224168	0.293115
ZHX2	-0.223656	0.587115
RBCK1	-0.223464	0.285124
CREBBP	-0.223401	0.373404
NYAP1	-0.223078	0.585647
PLPP4	-0.223023	0.889034
ADAMTS4	-0.222984	0.462826
VPS28	-0.222812	0.133219
FKBP10	-0.222481	0.926047
LPCAT4	-0.222227	1.21043
RPS7	-0.221857	0.430704
FARP1	-0.221247	0.0867306
C3AR1	-0.221179	0.589259
RPL35	-0.220969	0.0235587
SP5	-0.220859	0.723792
DDX39B	-0.220554	0.167982
GNA11	-0.22044	0.28815
GAS2L1	-0.220377	0.960747
ACTR10	-0.220258	0.0243587
CKB	-0.21975	0.442558
XRCC6	-0.219034	0.595501
PARP1	-0.21891	0.479588
SRSF11	-0.21863	0.122967
HSPA9	-0.218626	0.2227
AGPAT2	-0.218428	0.317538
CBX7	-0.21822	0.706081
AHNAK	-0.218205	0.419728
SUN2	-0.217785	1.09055
ATP5PB	-0.217775	0.195815
UQCRHL	-0.217507	0.0177991
TBX19	-0.216856	0.600328
PTPRG	-0.216757	0.355807
PRDX2	-0.216714	0.156813
TMEM209	-0.216626	0.982807
H2BC5	-0.216577	1.54316
RPS18	-0.216315	0.845832
EDNRA	-0.216163	0.150542
DELE1	-0.216142	0.251866
PLGLB2	-0.215742	0.651187
TTC31	-0.215625	0.670301
C1R	-0.215526	0.2399
GIPC1	-0.21541	0.350893
CCDC88B	-0.215264	0.798968
POM121C	-0.21526	0.603846
H1-4	-0.21513	0.371998
DMAC1	-0.214776	0.787665
SIDT2	-0.214656	0.840526
MCAM	-0.214441	0.0481283
BSG	-0.214249	1.33307
RAB13	-0.214005	0.389089
LASP1	-0.214	1.8336
HLA-C	-0.213935	2.69789
DVL1	-0.213537	0.390877
OSTM1	-0.213157	0.396177
LSP1	-0.213043	1.33016
PHC2	-0.212964	0.184509
CALHM2	-0.212618	1.03946
VAT1	-0.212592	0.312748
ADAM33	-0.212523	1.00391
ENTPD1	-0.212475	0.486213
BRD2	-0.212437	0.403883
TMF1	-0.212365	0.0210896
RSU1	-0.212329	0.269112
RANBP2	-0.212225	0.0437658
GAL3ST4	-0.212217	0.146048
INO80E	-0.211939	0.600495
TUSC2	-0.211582	0.0169626
ACTN1	-0.211548	0.280949
STX10	-0.211491	0.984009
ST6GALNAC6	-0.211403	0.172302
TRIP10	-0.211159	0.27157
RASSF1	-0.210649	0.475094
ODF3B	-0.210341	1.35289
SPATA31A6	-0.210299	0.168419
CDC37	-0.210134	1.1334
GTF2I	-0.209807	0.0322914
NCF1	-0.209797	0.486852
FARSA	-0.20956	0.893135
TNKS2	-0.209377	0.488284
SDF2L1	-0.20937	0.633786
SNU13	-0.209356	0.35188
RACK1	-0.209035	0.188806
H2BS1	-0.20882	0.42749
ATAD3A	-0.208813	0.601958
SCO2	-0.208208	1.06912
SPOP	-0.208092	0.763906
LHFPL2	-0.207832	0.67907
CIC	-0.207628	0.796936
CELSR2	-0.207601	0.550284
MYO15B	-0.207377	0.270758
BCL2L11	-0.207081	0.77329
OBSL1	-0.206964	0.0277771
LRRC41	-0.206927	0.033452
HSD3B7	-0.206894	0.0567648
PLTP	-0.206717	1.2035
TTC19	-0.206705	0.469264
RABAC1	-0.206399	0.362943
SIGLEC16	-0.206323	0.612494
WWTR1	-0.206312	0.232658
RTL8C	-0.206118	0.933065
TM2D3	-0.205752	0.530024
MTCH2	-0.205678	0.188863
LDHB	-0.205566	0.306644
ACADVL	-0.205517	0.439564
ERGIC3	-0.205482	0.246808
RPL5	-0.204386	0.63229
FAM20C	-0.204317	0.15523
RNF187	-0.20408	0.417927
TM9SF3	-0.203934	0.352508
NREP	-0.203718	0.0894607
FXYD5	-0.203687	0.477857
COX7A1	-0.203638	0.0692331
KDM4B	-0.203545	0.0621568
SYVN1	-0.203399	0.189242
RPS6KB1	-0.203119	0.683543
PPP1R8	-0.202778	0.482957
SFSWAP	-0.202583	0.99556
DOCK2	-0.202437	0.271003
RPS14	-0.202328	0.311204
LCE2D	-0.202054	4.48579
CERCAM	-0.201533	0.216526
PFDN5	-0.200785	0.467426
TET3	-0.200644	0.356303
YARS1	-0.200598	0.173601
FLII	-0.200557	0.459595
HDLBP	-0.199984	0.0805763
HSPB6	-0.199955	0.0060632
SH3YL1	-0.199281	0.319923
TERF1	-0.199216	0.30914
RPL38	-0.198889	0.0565091
MBD3	-0.198839	0.158254
ITM2B	-0.19874	1.61975
MLXIP	-0.198472	0.419637
USP11	-0.198076	0.464871
ISCU	-0.197911	0.0714485
RHBDD2	-0.197775	0.676458
SYNGR2	-0.197697	1.08705
OR8G1	-0.19767	0.491424
ATF7IP	-0.197207	0.125962
RTP2	-0.197036	0.765298
RNPEPL1	-0.196907	0.378856
ANKRD36B	-0.196889	0.135793
DLG5	-0.196644	0.312862
TAF2	-0.196546	0.816177
GPR108	-0.196001	0.741511
SHFL	-0.195755	0.173167
CLTB	-0.195685	2.25162
BOLA2B	-0.195621	0.550468
AP2B1	-0.195554	0.0627054
ANP32B	-0.195218	0.0586743
NARS1	-0.195136	0.680975
PTPN5	-0.195101	0.360779
GATD3A	-0.195101	0.678952
HNRNPDL	-0.194435	0.458932
FADS2	-0.194319	0.644675
TAGLN2	-0.194312	1.44778
PFDN1	-0.194193	0.371857
BAG4	-0.193911	0.919165
COX5A	-0.193726	0.343611
GPS1	-0.193721	0.623313
SLFN5	-0.192974	0.20331
EZR	-0.192873	0.302917
GNL3	-0.192801	0.499515
GRAPL	-0.191838	1.13473
HCK	-0.191753	1.08167
STAT5B	-0.191634	0.00384213
CHIC1	-0.191398	0.729944
LRCH4	-0.191278	0.176774
ZNF706	-0.191131	0.44613
BCL9L	-0.191002	0.013074
PRRT2	-0.1909	0.570958
SCAMP2	-0.190893	0.890355
CBFB	-0.190779	0.341264
APOBEC3A_B	-0.190759	0.420983
RRAGA	-0.190351	0.238064
LCP2	-0.190293	0.486652
NSD3	-0.190278	0.758458
NR2F2	-0.190187	0.229388
SLC35C2	-0.190152	0.463002
PARP14	-0.190086	0.178059
PMP22	-0.19007	2.55461
BTN3A1	-0.189285	0.415977
SSC5D	-0.189085	0.0206464
PSMB3	-0.188928	0.040549
QKI	-0.188552	2.35908
CD34	-0.188236	0.461682
TNFRSF1B	-0.187886	0.306946
GRAMD1A	-0.187877	0.676596
F12	-0.187862	1.5848
ZC3H7B	-0.187789	0.187255
STRN4	-0.187776	0.0475482
CELSR3	-0.187642	0.484003
SPG7	-0.187412	0.388887
CNBP	-0.187349	1.06849
RTN3	-0.187046	0.147446
NHP2	-0.187035	0.0945042
S1PR2	-0.18681	0.390921
NOTCH4	-0.186769	0.164737
TNIK	-0.185939	0.0406431
DPP7	-0.185756	0.529473
NBPF26	-0.185446	0.507194
GABARAPL2	-0.185135	0.894761
NPTN	-0.185102	0.213477
DEXI	-0.185027	0.509087
DDX6	-0.185014	0.185831
DAZAP1	-0.184945	0.537482
KRT15	-0.184486	0.73666
STX12	-0.18406	0.695733
AK8	-0.18377	0.807393
H2BC4	-0.183721	0.341553
FOXO3	-0.183659	0.467874
CCDC85C	-0.183568	0.493032
ATP6AP2	-0.1834	1.20776
MBD2	-0.183252	0.494035
PNPLA2	-0.182884	0.025038
PREP	-0.182781	0.500316
PFN1	-0.182446	1.3431
ITPKB	-0.182329	0.182555
PKN1	-0.182245	0.387746
LCE3A	-0.182225	0.562657
PDLIM1	-0.182084	1.55848
LUC7L2	-0.181934	0.639671
PSMB4	-0.1819	0.0544895
CD248	-0.181674	1.05261
RPL39	-0.181645	0.0551626
RPL9	-0.181604	0.536527
ATXN2	-0.181508	0.292013
CDC42EP5	-0.181372	0.00761873
ATP1A1	-0.181111	0.35007
LTBP3	-0.181086	0.115046
SLC16A3	-0.181035	0.678387
EIF3D	-0.180966	0.668196
CDKN2D	-0.180867	0.22747
ENO1	-0.180825	0.204748
AIDA	-0.180612	0.354728
TM6SF2	-0.180552	0.647123
BCL3	-0.180367	0.000678307
HNRNPA0	-0.179566	2.71409
R3HCC1L	-0.179494	0.151734
CPA3	-0.179429	0.448241
SERBP1	-0.179179	0.00586041
ZNF383	-0.179092	0.691301
CD24	-0.178654	0.383978
OFD1	-0.178061	0.585262
GAGE1	-0.178035	0.305072
MAMDC2	-0.177951	2.35508
TOB1	-0.1779	1.10516
MAPK8IP3	-0.177888	0.673183
SNRPN	-0.177844	0.0283829
NCOR2	-0.177816	0.541739
PRDX5	-0.177713	0.320701
DMWD	-0.177525	0.53992
CCDC47	-0.177135	0.837108
FAM120A	-0.177062	0.0803795
VPS4B	-0.176686	0.688765
SCX	-0.176683	0.553785
RAB7A	-0.176537	0.651734
LEMD3	-0.176119	0.68841
HNRNPL	-0.176	0.0795308
EIF3L	-0.175747	0.524723
FHL1	-0.175611	1.06759
CHMP6	-0.175446	0.148876
GDI1	-0.17534	0.339795
HGS	-0.17532	0.262081
SARS1	-0.175088	0.226377
SPON1	-0.174625	0.879518
PKD1	-0.174559	1.64597
CSNK1G2	-0.17438	0.555369
HARS1	-0.174295	0.423341
EFNA1	-0.174016	0.425385
NAGK	-0.17391	0.576233
AFF1	-0.173806	0.239004
PLSCR1	-0.173547	0.405498
PXK	-0.173465	0.519164
CAPZB	-0.173405	0.200835
C12orf57	-0.173112	0.396685
ZNF358	-0.172949	0.00387949
CLIC4	-0.172932	0.107911
YBX1	-0.172824	0.850453
SUGP2	-0.172686	0.481018
SORL1	-0.172602	0.312524
MRTFB	-0.172533	0.531149
NECTIN2	-0.172503	0.0818432
PRMT2	-0.171961	0.390518
SERPING1	-0.171823	2.31182
LRP10	-0.171755	0.670907
FLNA	-0.171539	0.207108
ZNFX1	-0.171256	0.189362
RANBP1	-0.170996	0.420665
PFKL	-0.170764	0.210271
SEC62	-0.170538	0.0166219
PPP1R13B	-0.170004	0.27652
LFNG	-0.169832	0.0820454
FGFR4	-0.169367	0.18677
IGFBP7	-0.169344	1.52883
DMC1	-0.169157	0.345727
SAMHD1	-0.169103	1.30224
MYDGF	-0.169078	0.23967
FCMR	-0.168915	0.581949
ELL	-0.168867	0.520562
IRAK1	-0.168673	0.117308
PPIG	-0.168602	0.0308372
TMED10	-0.168564	0.894123
ATF6B	-0.168379	0.330237
PIK3CD	-0.168333	0.643274
HIPK3	-0.168178	0.049877
COX5B	-0.16812	0.282165
RAB5A	-0.167982	0.331574
PRELID3B	-0.167944	0.595634
ANXA11	-0.167736	0.000644043
ANXA6	-0.167534	1.24022
ATP6V1G1	-0.167346	0.171805
PDIA6	-0.167221	3.76271
NUMA1	-0.167123	0.356521
RPL24	-0.16691	0.68525
PBXIP1	-0.166762	0.561988
KLF13	-0.166686	0.248631
TCEAL8	-0.166621	0.297716
TIE1	-0.166609	0.539833
SERPINF1	-0.1666	0.392679
SF3B3	-0.166353	0.265465
CANX	-0.166312	0.166164
TMA7	-0.166228	0.50906
SLC9A3R2	-0.165757	0.45773
VAMP1	-0.165426	0.518338
FBRS	-0.164877	0.605372
TBCA	-0.164578	0.122418
PANK2	-0.164424	0.373502
SORBS3	-0.164408	0.414422
PSMD12	-0.164303	0.177386
TSPAN4	-0.164284	0.374599
MYL6B	-0.164193	0.590945
FBH1	-0.163497	0.118188
CALM3	-0.163225	2.43997
UBE2I	-0.16307	0.00136928
CCDC13	-0.162754	0.0565815
GPATCH11	-0.162664	0.442213
MAX	-0.162635	0.213211
TIMM23B	-0.162552	0.140789
PDCD5	-0.162377	0.0529285
TIMP2	-0.162312	0.992276
RPL41	-0.161945	0.00226438
TXNDC5	-0.161914	0.28331
ANXA7	-0.16179	0.110868
ZDHHC8	-0.160946	0.0361263
ZNF208	-0.160526	0.600448
MAP2K1	-0.160427	0.629214
ACP1	-0.160176	0.388284
SPTAN1	-0.160138	1.29012
BTF3	-0.159968	0.371062
PIGT	-0.159957	0.451364
JAM3	-0.159898	0.139659
YJU2	-0.159855	0.0152003
MATR3	-0.159841	0.0321866
POLDIP2	-0.159611	0.735918
SPRY1	-0.159596	0.832693
PPIF	-0.15939	0.302559
EIF3F	-0.159244	0.0199719
RELL1	-0.159126	0.360585
RPL36A	-0.159041	0.691784
ARPC5	-0.158912	2.80418
H4C15	-0.158847	0.167791
ERAP1	-0.158525	0.279306
COX7B	-0.158314	0.314686
SEPTIN9	-0.158137	0.086624
OR4F4	-0.157999	0.740894
MLLT6	-0.157984	0.230334
CPSF1	-0.157915	0.289255
NDST1	-0.157712	0.185076
IP6K2	-0.157671	0.34612
CHPF	-0.157419	1.71372
RBM23	-0.157049	0.0209222
STBD1	-0.156943	0.522269
RPS15	-0.156649	0.107777
COL16A1	-0.156324	0.540986
ZC3H7A	-0.156121	0.518216
DHX15	-0.155949	0.470608
CYGB	-0.155892	0.324301
TRIR	-0.155881	0.232532
MCRIP1	-0.155599	0.769043
DNM2	-0.155535	1.48572
MDH2	-0.155449	0.117075
CYBA	-0.155353	0.897444
CSRP2	-0.155149	0.778643
GIT2	-0.155144	0.051335
CTSD	-0.155038	1.49844
THUMPD1	-0.154932	0.48648
ZCCHC2	-0.154839	0.487565
ERH	-0.154691	0.381612
CT47A10	-0.154653	0.149483
CYFIP1	-0.154483	0.256549
COX4I1	-0.15446	0.816647
TFG	-0.15438	2.00328
KCNAB3	-0.154376	0.450229
IFITM2	-0.154266	0.978731
ARHGEF1	-0.154041	0.159325
CCL5	-0.153827	0.381825
RNF167	-0.15344	0.0690409
PIANP	-0.153319	0.552579
QARS1	-0.153182	0.40684
USP15	-0.153055	0.529192
PPP1R7	-0.152778	0.186866
HNRNPH3	-0.152766	0.148637
EMC7	-0.152581	0.416872
RAP1B	-0.152061	0.324259
ECHDC2	-0.151994	0.543246
RPA1	-0.151638	0.0242405
RPL23	-0.151625	0.578152
FUBP1	-0.151501	0.0500906
HLA-G	-0.151419	0.392767
CSDE1	-0.151384	0.86694
FCGR2C	-0.151353	0.351503
SCARA3	-0.150815	0.275758
PLEKHM2	-0.150679	1.21261
DLGAP4	-0.150562	1.53155
PPP6R1	-0.150478	0.382354
PSTPIP1	-0.150465	0.485546
CT47B1	-0.150433	0.109467
RELB	-0.150203	0.49044
FUS	-0.150076	0.278722
H2AC6	-0.149832	0.054583
SPANXA1	-0.149742	0.393462
CACNG7	-0.149734	0.36111
PLEKHA4	-0.149482	0.511741
SSBP3	-0.149472	0.454256
BUD23	-0.149428	0.387949
ITM2A	-0.149259	0.431629
UBL5	-0.149229	0.0752018
BRD4	-0.149086	0.24149
LIN28A	-0.148937	1.29693e-05
BUD31	-0.148692	0.446076
MSRB3	-0.148211	0.386251
SUN1	-0.148109	0.596168
EIF2AK1	-0.147903	0.432245
TRAM2	-0.147559	0.192692
INPPL1	-0.147403	0.0548274
RPLP1	-0.147336	0.131825
SLC35B2	-0.146743	0.65741
SLC4A5	-0.146636	1.12974
TMEM59	-0.14649	0.0589901
NDUFV2	-0.146475	0.548738
GAK	-0.146393	0.171196
KDM2A	-0.146194	0.483029
SETD7	-0.145852	0.162819
EVI2B	-0.14573	0.33812
ERGIC1	-0.145448	1.45146
EID1	-0.145336	0.132722
EIF2S3B	-0.144855	0.208349
GSTK1	-0.144751	0.00767746
MCM3	-0.14475	0.400807
SRP14	-0.144567	0.116714
PRR5	-0.144544	0.138099
CHMP4A	-0.144374	0.694816
GABBR1	-0.144063	0.568501
SDHC	-0.143866	0.132134
SIRT6	-0.143573	0.573706
PLD6	-0.143533	0.586534
SLC11A2	-0.1433	0.419479
SLC39A7	-0.143101	0.768303
RPS27A	-0.14307	1.39669
YWHAB	-0.143026	0.639456
ATP6AP1	-0.14295	0.763096
RESF1	-0.142782	0.491098
TAOK1	-0.142491	0.294954
CBLN3	-0.142401	0.650309
MTAP	-0.142235	0.245371
ITPRID2	-0.142216	0.173854
FLOT1	-0.14217	0.0778483
TBC1D22A	-0.142088	0.0811661
PCGF2	-0.141833	0.0671356
MFNG	-0.141589	0.486695
OR2T1	-0.141293	0.244038
EIF3K	-0.140938	0.0677099
KIAA2013	-0.140879	0.31155
SERF2	-0.140855	0.128855
UBE2M	-0.140847	0.0317661
RPL26	-0.140781	0.0980272
FGFR1	-0.140696	0.0136659
EZH1	-0.140658	0.188381
RPRD1B	-0.140559	0.016935
MAPKAPK2	-0.140549	1.57233
PCBP2	-0.140487	1.45548
NUS1	-0.140393	0.485588
ZEB2	-0.140294	0.805663
COPRS	-0.140166	0.467075
ZNF614	-0.139961	1.42407
RARRES2	-0.139664	2.70864
H2AC21	-0.139497	0.48843
CBX6	-0.139273	0.596151
SPINT2	-0.139156	0.0623166
H4C2	-0.138966	0.283263
ECHS1	-0.138653	0.0354753
ZNF362	-0.138484	0.0080818
PAN3	-0.138421	0.485378
DGKZ	-0.138393	0.348968
DYNLT1	-0.13832	0.386616
ARPC4	-0.138007	0.586717
PGBD5	-0.137993	0.406831
CSTF3	-0.137934	0.169176
THRA	-0.137932	0.529477
ACTL6A	-0.137931	0.462597
TAGLN	-0.137723	0.0896432
PDCD10	-0.137639	0.429739
ESYT1	-0.137361	0.436334
SMR3A	-0.137325	0.346538
RPS13	-0.137149	0.181683
FKBP3	-0.13708	0.0572706
IRF2BP2	-0.136951	0.443948
ANTKMT	-0.136793	0.437191
PPP6C	-0.136791	0.0884204
TRMT112	-0.136778	0.488856
HDAC7	-0.136515	0.0214495
DARS1	-0.136223	0.619358
TSPAN7	-0.135349	0.081773
SPON2	-0.13531	0.279979
NDUFS6	-0.13526	0.0367224
TPM2	-0.13517	0.0103981
SDE2	-0.134941	0.232481
ZNF207	-0.134838	0.316859
CLIC1	-0.134797	0.77533
ACTA2	-0.134769	0.18637
PRCP	-0.134733	0.927841
COX7A2L	-0.134369	0.0788528
DDX21	-0.134088	0.165304
FDX1	-0.13404	0.507756
VTI1B	-0.133914	0.0368336
CYTH2	-0.133473	0.00172939
ATP5F1A	-0.13346	1.3383
GOLGA7	-0.133373	0.525244
AGAP1	-0.13335	0.116072
ALKBH5	-0.133347	0.0840473
BCKDHA	-0.133201	0.45054
CD93	-0.133108	1.42909
GMPR2	-0.133056	0.403862
EXOSC6	-0.133051	0.129342
ATP5F1C	-0.132304	0.47134
SDC2	-0.132174	0.00259443
RPS11	-0.132137	0.158127
SNRPE	-0.132129	0.376992
MAT2A	-0.132075	0.28059
TM9SF2	-0.131892	0.0668508
DIAPH2	-0.131224	0.199341
ERF	-0.131176	0.2574
NDUFA4	-0.13098	0.147183
TCF12	-0.130899	0.403338
SORD	-0.130883	0.631475
VSIG8	-0.130805	0.45232
IGHMBP2	-0.130774	0.382283
SERINC3	-0.130588	1.30305
INAVA	-0.130587	0.180014
INTS6L	-0.130582	0.447087
DAZAP2	-0.130539	0.0115329
DAP	-0.130354	0.391488
SEC14L1	-0.130052	0.116897
H2AC19	-0.12994	0.140863
TPI1	-0.1297	0.0677646
RPL14	-0.129517	2.37186
RPL4	-0.129084	0.0976605
TNS2	-0.129016	0.00457139
DDX18	-0.128928	0.221877
ERG	-0.128876	0.374195
NUMB	-0.128819	0.448333
UXS1	-0.128671	0.416206
CCT5	-0.128148	0.367976
WDR6	-0.12803	0.0426412
MMP7	-0.127939	0.140301
SULT1A2	-0.127893	0.250929
SESTD1	-0.127677	0.423169
NAA38	-0.127556	0.252831
NDUFA1	-0.127328	0.112581
CTSF	-0.127317	0.311453
SUCLG2	-0.126598	0.445805
DYNLRB1	-0.126533	0.103979
PDIA3	-0.126462	2.0692
TRPT1	-0.125643	0.307691
EPDR1	-0.12538	0.359788
BARHL2	-0.125315	0.312558
CEACAM16	-0.125132	0.67357
CLNS1A	-0.1249	0.246399
FAM50A	-0.124666	0.341905
PSMD3	-0.124512	0.157773
UBA3	-0.124249	0.329391
LXN	-0.124211	0.132667
NOP56	-0.124062	0.318877
NACA	-0.123964	0.385057
TGFBR2	-0.123737	2.77034
CD151	-0.12365	0.719188
RPLP0	-0.123487	0.711307
PTP4A2	-0.123416	0.155688
HDAC1	-0.123318	0.2565
ZC3H11A	-0.12292	0.656861
ATXN10	-0.122755	2.32725
CTSL	-0.122745	0.236026
NPIPA1	-0.122674	0.0417893
HM13	-0.122569	0.00791014
USP10	-0.122243	0.573637
THAP12	-0.122057	0.285694
CAP1	-0.121491	0.185558
ASNS	-0.121393	0.32476
SRGAP2B	-0.121336	0.166991
GBP2	-0.121129	0.392258
SPPL3	-0.121071	0.429884
FXYD1	-0.120695	0.0712292
MTUS1	-0.12066	0.335309
RBPMS	-0.120458	0.0567354
ADCY7	-0.120384	2.62848
ALYREF	-0.120189	0.240344
LMCD1	-0.119474	2.23997
GAREM2	-0.119353	0.534804
CFL1	-0.119189	2.54419
COX8A	-0.119172	0.757375
DES	-0.119095	0.128669
MYOF	-0.118999	0.0813189
FN1	-0.118956	2.62644
RPL30	-0.118444	0.0601801
RRAD	-0.118125	0.607761
H4C3	-0.118109	0.257851
CCS	-0.117411	0.0130296
PNN	-0.117406	0.00134038
DDIT3	-0.117382	0.546052
BRK1	-0.117005	0.0175203
SELENOW	-0.116809	0.453323
GNG5	-0.116806	0.384919
MYL12B	-0.116611	0.647865
PRR7	-0.11653	0.282675
H4C4	-0.116371	0.384167
TPD52L2	-0.116354	0.42874
SNRPD2	-0.11615	0.0959281
PSIP1	-0.116067	0.245001
TPM1	-0.115802	0.0585603
CSRP1	-0.115714	0.385623
RBX1	-0.115611	0.107152
FURIN	-0.115607	0.0115108
ABI3BP	-0.115244	1.0356
BCL2L1	-0.115184	0.00842349
TPP1	-0.115182	1.06256
PSMB7	-0.115179	0.16878
ZNF787	-0.114649	0.387282
CLK2	-0.114585	0.353618
RNH1	-0.114571	0.603849
NUP153	-0.114512	0.297376
COA5	-0.114271	0.477163
POLR2L	-0.113973	0.513475
GPS2	-0.113868	0.174666
PRPS1	-0.11382	0.290656
GATAD1	-0.113718	0.305268
NDUFS3	-0.113156	0.0436183
SRPK2	-0.113099	0.412701
RPL28	-0.11275	0.618942
SMPD4	-0.11242	0.312954
PLXNB2	-0.11205	0.176874
PARK7	-0.112045	1.82671
IK	-0.112007	1.10144
HNRNPD	-0.111905	0.23518
TMEM30A	-0.111621	1.1911
ADGRL2	-0.111476	1.91664
ATP5MF	-0.111289	0.304527
ISM1	-0.111102	0.21282
GNB2	-0.110875	0.844448
CKAP4	-0.110875	1.3541
RPL11	-0.110873	0.0234053
SLC7A2	-0.11075	0.302009
NCOA4	-0.110744	0.336227
TNFSF10	-0.110711	0.00131215
ZFP36L2	-0.110674	0.357275
SYNPO	-0.110486	1.22575
CYP2A6	-0.110483	0.642462
TRIP12	-0.110418	1.53934
NFIC	-0.110391	0.139756
UQCR11	-0.110145	0.254138
BRME1	-0.109163	0.486546
TNFAIP2	-0.109027	0.0586166
EXOSC3	-0.108903	0.912113
RCN3	-0.108798	0.200779
CYP1B1	-0.108623	0.912458
NUCB1	-0.108532	0.852522
TNC	-0.108337	0.183684
PDPK1	-0.108275	0.641031
PCID2	-0.108218	0.04861
TKFC	-0.10816	0.292542
EPN1	-0.108039	0.026495
SAFB2	-0.107997	0.309083
SCAF11	-0.107673	0.0263845
DDX47	-0.107652	0.0831854
RAPGEFL1	-0.107386	0.105354
SYTL1	-0.107365	0.280331
PPM1K	-0.107344	0.343371
CALR	-0.107295	2.02984
RPL37A	-0.107068	0.584723
SRSF3	-0.10704	0.421622
BLOC1S1	-0.106496	0.113562
TAX1BP3	-0.106324	0.67449
RPS15A	-0.106219	0.0377911
TMEM230	-0.1061	0.331766
SYP	-0.105866	0.531446
ID2	-0.105825	1.11313
AKT2	-0.105806	0.0924669
TGM2	-0.105736	1.54543
PAM16	-0.105439	0.469748
ATF1	-0.105302	0.357201
HNRNPA2B1	-0.105248	1.02845
SRSF5	-0.105036	0.243352
PSMC1	-0.104963	0.272131
STX7	-0.104721	0.0856458
VIM	-0.104631	1.01392
ATF4	-0.104234	1.64353
CSNK1E	-0.104173	0.127177
DPYSL3	-0.104105	1.00359
GOLGA2	-0.103433	0.343811
ILF3	-0.102921	0.0161044
RPL27A	-0.102654	0.241018
PPFIA1	-0.102555	0.370019
ATXN2L	-0.102292	0.100261
NRP2	-0.102183	0.271361
ATG12	-0.102107	0.399922
NUDT14	-0.10194	0.663994
CDH1	-0.101908	0.114734
SRRD	-0.10161	0.390994
MORF4L1	-0.10155	0.242426
SERINC1	-0.101455	2.37304
LILRB2	-0.101248	0.221494
TOM1	-0.101218	0.390306
ABT1	-0.100777	0.78263
TGOLN2	-0.100754	0.173287
PSMD2	-0.100353	0.85929
MED13	-0.100324	0.0386041
GNAS	-0.0998151	0.955161
PLEC	-0.099809	0.321689
TLE5	-0.0997032	0.478567
COX11	-0.0992611	0.420629
PSMA7	-0.0988583	0.0274786
COMP	-0.0987829	0.0170832
CBX5	-0.0987729	0.132843
LSM2	-0.0987599	0.0984018
FXR1	-0.0985435	0.0522898
MPST	-0.0981666	0.30139
PLXND1	-0.0977441	0.643327
PRPF4B	-0.0977429	0.0514269
HMGB2	-0.0976303	0.235616
UROD	-0.0975289	0.284958
FSCN1	-0.0972019	0.230124
PTPN11	-0.0971114	0.413342
PPP1R12C	-0.0970727	0.00426001
FTSJ1	-0.097005	0.35385
SPCS1	-0.0969006	0.0556869
FAM43B	-0.0968709	0.525408
GSK3A	-0.0968562	0.357282
CRYAB	-0.0966498	0.587957
CCDC124	-0.096523	0.293187
HNRNPF	-0.0964213	0.521572
CD4	-0.0963091	2.35063
INTS11	-0.0961472	0.556455
RAF1	-0.0957916	0.0261083
PHLDA2	-0.0957573	0.117806
TBL3	-0.0956553	0.510191
KCMF1	-0.0955091	0.0673604
RPS25	-0.0954256	0.216971
GTF2F1	-0.0951872	0.204226
CAPNS1	-0.0950755	0.366954
SPIN2B	-0.0949527	0.247918
SELENBP1	-0.094785	0.0750332
PRM2	-0.0942378	0.536975
HCFC1R1	-0.0942373	0.129859
ANKRD13C	-0.0940311	0.336574
STX8	-0.0938711	0.405725
SREBF2	-0.0938214	0.235868
OLIG1	-0.0934744	0.208935
PGK1	-0.0933638	0.135707
PPP2R1A	-0.0933618	0.34794
TOP1	-0.0933455	0.264114
LPAR1	-0.0932116	0.197304
TM7SF3	-0.0931397	0.0200987
ADA2	-0.0928414	0.0805978
RGN	-0.0927071	0.228039
MVP	-0.0926657	0.291648
AAMP	-0.0922766	0.0376785
DCN	-0.0921212	2.15989
YY1	-0.092047	0.174378
TRA2A	-0.0918826	1.01913
TTYH3	-0.0918082	2.57761
MACROH2A1	-0.091753	0.193362
CCDC59	-0.0916569	0.114584
TTC1	-0.0914889	0.250423
EIF4H	-0.0913778	0.135228
SEL1L	-0.0913226	0.0642167
BABAM1	-0.0912878	1.02027
ENTPD4	-0.0910073	0.258333
LPP	-0.0909797	0.0838585
UGCG	-0.0908176	0.220251
ARPC3	-0.0906195	1.85646
HNRNPUL1	-0.0905321	0.0201495
PIEZO1	-0.0904738	0.275949
TPM3	-0.090185	0.728015
SLA	-0.0901718	0.148568
CST3	-0.0900332	1.26404
CRABP2	-0.0897054	0.84473
VCL	-0.0896884	0.1703
ARHGEF17	-0.0893937	0.300378
NCOA2	-0.0893906	0.346689
RWDD4	-0.0891133	0.266252
BRMS1	-0.0890176	0.322501
ESD	-0.088904	0.12251
RAB21	-0.088806	0.252691
MS4A5	-0.0887131	0.290488
JOSD2	-0.0883709	0.565697
SKP1	-0.0883556	0.445897
REV3L	-0.0883166	0.142264
PSMD4	-0.0882338	0.200817
CD68	-0.0881368	1.01716
SNURF	-0.0878382	0.185721
H1-0	-0.087826	0.185481
ITGA4	-0.0869174	0.221572
CYP4X1	-0.0868714	0.308746
ZKSCAN8	-0.0868606	0.262066
MYL9	-0.086812	0.049494
TOMM7	-0.0867504	0.685854
PARP4	-0.0864858	0.120179
CORO1C	-0.0862682	0.233166
NFYA	-0.0861383	0.0955497
PDZRN3	-0.0860068	0.168115
C1S	-0.0858802	1.0651
STAT2	-0.0857083	0.331435
PHF13	-0.085651	0.278905
GNB1	-0.0854796	0.508751
AK2	-0.0853936	0.0582478
RUNX3	-0.0851604	0.276497
TAS2R60	-0.085035	0.359904
BCAP31	-0.0849872	1.06735
DNAJB6	-0.0846682	0.20189
PSMB2	-0.0846273	0.131438
STK25	-0.084615	0.128182
GANAB	-0.0845285	2.51528
LDLRAD4	-0.0843546	0.00573801
UAP1	-0.0841746	0.0251325
CDK2AP1	-0.0840214	1.50922
ATP6V1E1	-0.0839892	0.927449
FBXW4	-0.0837544	0.137868
NPRL3	-0.0837307	0.464026
KANSL2	-0.0836672	0.233351
MAPRE1	-0.0836336	0.705696
GREM1	-0.0835206	0.0987705
LAMTOR2	-0.083512	0.358545
DAP3	-0.0832149	0.0668611
CPZ	-0.082907	0.104033
ATP5PF	-0.0829033	0.0724699
WDR45B	-0.0828893	0.304206
PPP1CC	-0.0828806	0.152126
CHMP1B	-0.0826814	0.675714
LGALS3BP	-0.0826065	1.31209
ADNP	-0.0825221	0.0120897
MED24	-0.0825079	0.209966
FOSL2	-0.082416	2.77168
BACH1	-0.0824146	0.174675
CD63	-0.0819688	2.28209
DYNLT3	-0.0819314	0.344881
LAPTM4A	-0.0819289	0.80455
MYO6	-0.0818757	0.0991586
METTL7A	-0.0816232	0.154416
TRIO	-0.0815703	0.341052
PRXL2B	-0.0814	0.151463
GOLGA3	-0.0811968	1.02482
CDK4	-0.0811963	1.23397
CHMP3	-0.0811502	0.155107
SKIL	-0.0801532	1.85699
OSBPL5	-0.0800206	0.298001
EFHD2	-0.0799972	0.274166
DRAP1	-0.0799833	0.00447727
GATAD2A	-0.0799773	0.0823193
ARHGDIA	-0.0798893	3.20336
TMEM106C	-0.0798107	2.29157
YWHAE	-0.0798005	0.548071
SEC16A	-0.0797428	0.112253
TKT	-0.0793236	0.0839534
GLRX5	-0.0793149	0.145736
IL24	-0.0788764	0.525208
EBI3	-0.0785134	0.161874
GSN	-0.07835	0.114674
AMD1	-0.0782318	0.0279775
RPS16	-0.0780139	0.318244
KLF3	-0.0776893	0.24155
CCR8	-0.0772672	0.652072
NCL	-0.0769673	0.341972
P3H4	-0.0768143	0.280286
ATP5ME	-0.0767267	0.00622815
GRINA	-0.0765681	0.211878
CTNND1	-0.0764114	1.22069
ZNF385A	-0.0761723	0.0932709
PNISR	-0.0758917	0.0245705
TNRC18	-0.0755696	0.11949
ZMIZ1	-0.0755592	2.02117
RPS24	-0.0754911	0.220861
IREB2	-0.0754529	0.164563
CYB5A	-0.0752849	0.0927178
FAM193B	-0.0752099	0.300658
FKBP9	-0.0750127	2.29072
MEGF8	-0.074761	0.0556106
MED15	-0.0746899	0.144363
PSME2	-0.074338	0.116256
ENPP2	-0.0743156	0.172883
ARHGAP31	-0.0741839	0.0102108
RAB23	-0.074106	0.177085
DYNC1I2	-0.0739514	0.535312
BANK1	-0.0737979	0.204614
RPS23	-0.0736464	0.724523
CCDC6	-0.0734538	0.0718362
TIMP1	-0.0733602	1.02077
P4HTM	-0.0733496	0.72629
CCNL2	-0.0733411	0.0453135
FGD3	-0.0732592	0.052822
ATP5MJ	-0.0732451	0.0425205
HNRNPM	-0.0727497	0.0628489
PBX2	-0.0727434	0.102213
GABPA	-0.0721199	0.218476
CDK17	-0.071973	0.0386088
PRMT1	-0.0716341	0.0875184
CIZ1	-0.0715185	0.529414
SYMPK	-0.0712462	0.0324427
CTSG	-0.0710939	0.220762
SLC12A4	-0.070963	0.00601395
RAP2B	-0.0707339	0.0833511
AFF4	-0.0707024	0.156877
SHISA5	-0.0706971	1.65383
U2AF1	-0.0705137	0.137262
ATP6V0D1	-0.0704951	0.923078
RPL8	-0.0703886	0.283955
PDE7A	-0.070341	0.560324
DPH1	-0.0703302	0.189847
RPL37	-0.0703229	0.296315
TMEM258	-0.0702972	0.190092
NABP1	-0.0696369	0.196021
TCAF1	-0.0696309	0.898757
PRPSAP1	-0.0694599	0.18067
GRN	-0.0693307	1.8095
CAT	-0.0692403	0.122291
CLN3	-0.0688164	0.180476
TSPAN3	-0.0687351	0.809878
PRPF3	-0.0686717	0.1962
STX4	-0.0686464	0.186759
SBDS	-0.0686255	0.771007
PPP3CB	-0.0681788	0.0732836
MARCKS	-0.0680459	0.13199
MED29	-0.0677311	0.244601
RAB8B	-0.0675436	0.13436
SLC3A2	-0.0673462	0.163473
FGF18	-0.0672652	0.181391
TFPI	-0.0672543	2.02638
PALLD	-0.0671676	0.220205
GHITM	-0.0666156	0.17219
DAXX	-0.0664451	0.222757
C1orf162	-0.0662378	0.724813
RFNG	-0.0660061	0.133041
H2BC8	-0.0658761	0.198462
MYH14	-0.0657909	0.133365
DNAJB2	-0.0655042	0.0180177
WDR33	-0.065425	0.0844538
PARVA	-0.0651195	0.942353
LRATD2	-0.0648048	0.100057
HIGD1A	-0.0646973	0.0499706
CBS	-0.0646055	0.104565
ITIH5	-0.0640983	3.18924
PLA2G2A	-0.0637725	0.105608
EP300	-0.0636163	0.0831897
CRYBG3	-0.0634733	0.19544
C6	-0.0633426	1.78078
VCAN	-0.0630924	2.09754
SDF4	-0.0626369	0.0418719
ZYX	-0.0623491	2.15129
TMBIM4	-0.0622415	0.311179
MZT2B	-0.0621488	0.51621
LAMTOR4	-0.061826	0.208794
DGKQ	-0.0617616	0.164959
AHCTF1	-0.0617591	0.0596181
UBB	-0.0617509	0.0915219
FARP2	-0.0616132	0.149621
SH3BGRL	-0.0614987	0.0322472
RBM5	-0.0614675	0.130824
HSD17B12	-0.0611865	0.91416
ESCO2	-0.0608761	0.153277
RNF121	-0.060803	0.0864413
PRPF31	-0.0607737	0.200092
DHRS2	-0.0599949	0.16599
AGO1	-0.0598093	0.114832
VDR	-0.0594909	0.0973631
NAP1L4	-0.0594823	0.121302
TSPOAP1	-0.0592126	0.164145
LTBP1	-0.05917	0.14383
SH3BP2	-0.059112	0.0258711
MGST2	-0.0588794	0.0149226
YTHDC1	-0.0586675	0.0103438
SSR2	-0.0585577	1.01456
ITGAV	-0.0584206	0.467756
SZT2	-0.0583188	0.21589
NRBP1	-0.0580773	0.151696
CCDC24	-0.058071	0.219927
DDB1	-0.0580652	0.429475
HGF	-0.0580633	0.085183
TMEM165	-0.0579964	0.0239427
HLA-B	-0.0574806	0.425403
ZNF714	-0.0573496	0.0740758
ADAR	-0.0570719	1.08381
MSL1	-0.0570578	0.0829149
IQSEC1	-0.0568612	0.0796832
LAMC1	-0.0564605	1.25428
PALM2AKAP2	-0.0563325	3.5204
FKBP8	-0.0562184	0.523153
F8A1	-0.0560768	0.113719
PPM1G	-0.055364	0.168106
RPL27	-0.055142	0.310033
ARF4	-0.0549598	0.810704
TMEM41B	-0.0549132	0.00648312
LDOC1	-0.0545021	0.691111
AGRN	-0.0541311	1.17472
LDB2	-0.0541114	0.043899
VAMP8	-0.0536764	0.169976
SLTM	-0.0532679	0.189335
NAP1L1	-0.0532273	1.90525
UBE2J1	-0.0531857	0.125969
TGFBR3	-0.0531726	0.0114493
MEF2A	-0.0527874	0.00104364
BCL2L2	-0.0527504	0.096834
FAM3C	-0.0525976	0.197978
ANTXR1	-0.0523881	0.0702533
TXNL1	-0.0523063	0.166619
IFI30	-0.0522378	0.345554
TBX4	-0.0520327	0.354531
MGST3	-0.0519426	1.37347
BAX	-0.0518421	0.914874
EIF3G	-0.0517026	0.0460449
H1-2	-0.0513824	0.133471
BUB3	-0.0510437	0.0612769
ASPH	-0.0509377	0.00799113
USP25	-0.0509297	0.148938
TSPYL2	-0.0508998	0.111137
DYNC1H1	-0.0504926	0.100878
BDH2	-0.0504292	0.0354305
C15orf48	-0.0502515	0.109836
HTRA3	-0.0501995	0.3661
TCP1	-0.0498034	0.170607
TNKS1BP1	-0.0497983	0.576287
CENPB	-0.0496232	0.0704744
PRPSAP2	-0.0495756	0.145828
SLC41A1	-0.0495218	0.17125
FAM241A	-0.0494417	0.186526
PPP2R2A	-0.0493116	0.188338
PDLIM3	-0.0491935	0.05237
SKI	-0.0490951	3.58235
NBL1	-0.0490104	0.884665
NDUFA11	-0.0490097	0.0301445
KLHDC3	-0.0488636	0.236843
RPN1	-0.0487188	0.435978
CNPY3	-0.0485842	0.0710009
KIF13A	-0.0481764	0.120604
AMDHD2	-0.0479876	0.162823
FAU	-0.0479282	0.180652
ZRANB2	-0.0478312	0.142713
GJC3	-0.047782	0.117492
CHURC1	-0.0476937	0.186833
TAF15	-0.0474597	0.0841013
PABPN1	-0.047436	0.00189087
SEC22C	-0.0473863	0.149467
MAP1S	-0.0472407	0.119065
ARF5	-0.0470706	0.373554
PPM1A	-0.0470417	1.5111
PTGFRN	-0.0467259	0.16843
PPIH	-0.0466806	0.139325
MLLT1	-0.0463931	0.00100267
VDAC2	-0.0461666	0.452334
RAB6A	-0.046037	0.269719
PAGR1	-0.0460034	0.189256
LEPROT	-0.0457783	0.0268011
OS9	-0.0457222	1.04828
CCT2	-0.0455566	0.113928
NDUFB1	-0.0455463	0.0447258
CNDP2	-0.0454964	0.123626
PTPRF	-0.0454961	0.395448
IL6ST	-0.045477	2.43561
CTSZ	-0.0452538	2.2784
UBE2V2	-0.0450881	0.0975701
EIF3I	-0.0449967	0.400723
CLDN3	-0.0447408	0.0906897
MTDH	-0.0445623	0.24581
RSL1D1	-0.0444223	0.104936
TMEM164	-0.0443902	0.247345
CCT4	-0.0443042	0.0363954
TRAPPC10	-0.04413	0.125698
SEC61B	-0.0440669	0.123496
DDOST	-0.0437365	2.42028
LTBR	-0.0436388	0.0413145
KCNH3	-0.0429886	2.50551
E2F4	-0.0428564	0.132098
ABHD16A	-0.0427483	0.0442282
KCTD12	-0.0422782	1.17953
RBMX	-0.0422575	0.190853
CFLAR	-0.0420785	0.282742
GPR107	-0.0420111	0.070068
CHI3L1	-0.0419521	0.41021
ENSA	-0.0418643	0.0589155
ABHD2	-0.0417865	0.0635145
CYCS	-0.041558	0.0335608
RASGRF1	-0.0414377	0.0262897
USF2	-0.0413812	0.198079
KDSR	-0.0413038	0.114872
PPIB	-0.041257	3.14511
NIPA2	-0.0409412	0.100378
SUPT5H	-0.0407512	0.0468957
PEBP1	-0.0406866	0.264935
GOLT1A	-0.0404595	0.405182
LAMA4	-0.0404046	0.349166
RNF11	-0.0403482	0.986146
WIPF1	-0.039987	0.509684
SUMF2	-0.0398024	0.597802
ADD1	-0.0396274	0.486294
PODXL	-0.0395876	0.14389
UBA1	-0.039461	1.64624
CSTB	-0.0392813	0.059159
HLA-E	-0.0391564	0.536235
UPP1	-0.0388364	0.0030206
POR	-0.0388014	0.116658
B4GALT1	-0.0386628	0.411713
SLC44A2	-0.0383659	0.462513
ARF6	-0.0383285	0.623451
GORASP2	-0.038322	0.110564
PA2G4	-0.0381356	0.102936
CXCR4	-0.0380922	0.710253
ZNF397	-0.0376906	0.109054
TGFB3	-0.0376415	0.0735252
LPAR2	-0.0376163	0.0819365
EPHX1	-0.0373556	0.347356
NDUFB4	-0.0370034	0.647551
[truncated: 1,334 more rows]

## Sheet: 1E
	Stable	Rapid
General	10	7
Fibroblastic foci	17	14
Vascular bed	5	16

## Sheet: 1F
	Explant	Rapid
General	13	8
Fibroblastic foci	20	5
Vascular bed	2	104

## Sheet: 1G
GENE	Log2 fold change	-log10 pvalue
EGR1	1.91284	0.819848
COL3A1	1.75239	1.52767
SFTPB	1.37664	1.19257
CCN2	1.35677	1.40646
FOS	1.32454	0.382888
DUSP1	1.3014	0.945167
MGP	1.23586	1.10605
TMSB4X	1.20672	0.869319
OR52M1	1.19177	0.40783
TGM2	1.1884	0.784774
KLF6	1.17694	0.97966
AEBP1	1.17479	1.30366
MAZ	1.17092	2.41158
DVL2	1.16539	1.44938
LRRC38	1.14938	1.38747
COL6A1	1.14392	1.03727
MFAP4	1.14159	0.735749
MT2A	1.13916	0.679389
TPM4	1.13721	1.39893
S100A6	1.1329	1.27909
ITGB1	1.1186	1.25695
SPARC	1.11242	0.788049
JUNB	1.11127	0.434974
IGKC	1.11121	0.396737
COA5	1.10904	2.50595
CTSZ	1.09581	1.60632
RPS24	1.09169	1.72103
LUM	1.07839	1.32716
ZFP36	1.07267	0.484824
MZF1	1.07221	1.55469
SFTPC	1.06765	0.459026
TACC2	1.06477	1.60187
HSPA5	1.05422	2.31367
DEPP1	1.04725	0.669572
PDLIM1	1.03975	1.2894
GJA5	1.0234	1.52051
C1QTNF1	1.02316	1.19764
ITM2A	1.01962	1.73045
RPS28	1.01423	1.11042
ADAMTS1	1.00414	0.500229
BST2	0.998354	0.554158
KLF2	0.99793	0.651461
B2M	0.995489	0.58579
TMEM30A	0.989308	1.23461
BGN	0.989306	0.755139
CD82	0.983193	1.23534
JCHAIN	0.982526	0.333786
TMSB10	0.977201	1.09669
ACTG2	0.968142	0.496629
FAM24A	0.963042	0.795892
CCL21	0.960178	0.679496
FN1	0.959264	0.936289
CCN1	0.953739	0.75153
HK1	0.947481	1.07654
GADD45B	0.941181	0.614914
CSRP1	0.940135	0.587305
TUBA1C	0.934256	0.682782
RNASE1	0.932751	1.66587
TRIM62	0.914953	1.27403
FBLN1	0.913188	0.785128
RAB2A	0.908654	2.29335
TFPI	0.908218	0.805271
CIB1	0.90759	0.753423
SLITRK6	0.907219	0.783252
CTSG	0.904467	0.804466
SHMT2	0.89569	0.932573
CD58	0.895574	0.922053
TFRC	0.894149	2.0073
IER2	0.89394	0.47641
SF3A3	0.891982	0.873836
DDX5	0.890159	0.771468
HSPA4	0.88923	1.34311
CDKN1A	0.889151	0.626103
NDUFB4	0.885746	1.29363
TCIM	0.885439	0.891999
MT1M	0.881037	0.62915
NFKB2	0.874765	1.14572
SUPT7L	0.867292	0.494033
ZC3H4	0.865466	1.11161
PPIA	0.860834	0.680226
MYL9	0.860591	0.33158
IER3	0.857497	0.743983
IGHA1	0.852634	0.261089
UGP2	0.851425	0.705841
ATRX	0.847665	1.80333
CD9	0.847348	0.792101
ABCC1	0.84466	0.832933
PTMA	0.844491	0.6953
PKN1	0.838382	1.70412
FLOT1	0.835738	1.04978
AREG	0.834811	1.75562
RPL34	0.830004	0.989179
RBM5	0.829621	0.901694
THBS1	0.829273	0.367101
ERF	0.827641	1.25222
CEBPD	0.826384	0.460206
CCL24	0.82556	0.879331
FUS	0.825157	0.836697
PAM16	0.824937	1.12017
SERBP1	0.823973	0.803455
HNRNPD	0.818575	0.982322
PPIB	0.818352	0.993621
SOCS3	0.818095	0.35964
CFL1	0.815603	0.996338
VCP	0.810894	2.29388
ADAMTS9	0.808095	0.761475
UQCRB	0.806157	1.56964
H3-3B	0.80508	0.807929
COX5B	0.801322	0.792179
CALD1	0.801187	0.951297
VPS4A	0.800904	1.99344
MTARC1	0.791434	0.532564
BHLHE40	0.790291	0.394784
PARVA	0.78728	1.45599
VGLL1	0.785185	0.699364
COL4A2	0.784101	0.559143
RSU1	0.783806	0.863651
RPS26	0.783351	0.783939
POLR1F	0.777479	1.04676
NUCB1	0.776874	0.850662
EFHD1	0.776815	0.823246
PRMT5	0.775544	1.32199
MAP3K7CL	0.773673	0.692989
PRDM16	0.773032	1.23188
NR4A1	0.772894	0.258823
PDLIM3	0.766658	0.636835
OFCC1	0.764909	0.88294
KMT2E	0.764723	0.749842
OR6C68	0.758177	1.00062
ETHE1	0.758108	1.08336
ARMCX3	0.753524	0.398654
PIGW	0.753319	0.907385
CSNK1G2	0.7527	0.779778
OR56A1	0.750651	1.6544
UQCRC2	0.749795	0.553194
C11orf96	0.749675	0.385406
BRI3BP	0.748914	0.793302
GPS2	0.747459	1.05503
RPL5	0.74373	1.05339
SYNPO	0.742769	0.624928
NUP62	0.742637	0.867856
MYL12B	0.741791	0.857183
ABHD16A	0.740903	1.33716
TIMP2	0.739101	0.537458
LAMA4	0.737136	0.741345
TRAPPC10	0.736951	0.87809
POLR2A	0.735236	1.66166
RGS2	0.734917	0.711996
CNN1	0.725679	0.509478
RPS4X	0.723653	0.858639
CDK4	0.71918	1.56451
NKD1	0.718997	1.61076
DDX4	0.717267	0.911249
CDPF1	0.716276	0.880575
U2SURP	0.714967	0.566123
KHDRBS1	0.713598	1.35131
SUMF2	0.712429	1.29109
VN1R3	0.710654	0.706677
STBD1	0.707807	1.31398
GSTO1	0.704292	0.52019
ETV3	0.703755	1.00022
RASAL2	0.703725	0.604604
RBM19	0.702565	1.78815
RHOB	0.701328	0.361256
ATG16L2	0.700544	0.562307
TNFRSF1A	0.700455	1.39011
SPTAN1	0.69768	0.959136
EGFL6	0.697328	0.658551
WNK4	0.696609	0.664642
TAGLN	0.696537	0.28487
PPM1B	0.696465	1.29529
ITPRID2	0.693985	1.21468
EPHX4	0.691262	0.569734
PTBP1	0.688997	0.695718
NMRK2	0.687773	0.453678
CCR5	0.68656	0.972031
SLC2A3	0.686359	0.464203
CMTM8	0.685959	0.773137
CHST7	0.685733	0.882017
CLEC3B	0.684461	0.95429
AHNAK	0.682542	0.591626
CINP	0.681989	1.02486
RPL37A	0.681759	0.528979
CD93	0.680007	0.533215
PTPRN2	0.679008	1.19884
OPCML	0.67854	0.506781
GLUL	0.678094	1.02853
ERVV-1	0.676543	0.980131
FLNA	0.67606	0.404556
CD59	0.673084	0.515677
OR4K3	0.671129	0.765608
RPL17	0.669618	1.14197
WTAP	0.668938	1.99499
NR4A2	0.668658	0.429443
SLCO4C1	0.668515	0.573101
HLA-A	0.668156	0.51374
FKBP1A	0.667558	1.05084
TMEM106C	0.66691	1.18628
KIAA0895L	0.66645	1.02627
MKNK2	0.663952	1.12253
SARAF	0.663537	0.812158
MRPL36	0.663331	0.774527
EIF2B1	0.660252	0.888525
ELN	0.659918	0.417946
HNMT	0.65905	0.801226
ODF3B	0.658529	0.562341
DEXI	0.658458	0.87243
DHX30	0.658302	0.175853
GNAS	0.657984	0.635897
ACTA2	0.656831	0.21947
PTMS	0.656424	0.533788
PRR36	0.65572	0.528466
POLQ	0.655148	0.770973
DOK1	0.652151	1.11986
SMARCA5	0.651224	1.74201
AHR	0.650676	0.678882
SS18	0.64974	1.06267
CHMP4B	0.647852	0.806844
ATP2A2	0.646002	0.57688
OR13C2	0.64566	0.561907
COL14A1	0.645448	0.59218
BTN2A1	0.644177	1.23569
ADAM15	0.643884	0.614708
EEF1G	0.643667	0.550588
GGA3	0.643336	0.549866
THBD	0.641808	0.850299
UFC1	0.638523	1.15595
SLC39A6	0.637503	1.35009
HMGCLL1	0.637311	0.484531
COL6A3	0.637299	0.539091
GSTP1	0.63668	0.718773
ATP6V1E1	0.636217	1.05611
RASL12	0.636077	0.536328
ANXA2	0.63561	0.894072
ZNF48	0.633734	0.826676
FBN1	0.633502	1.14652
MMP2	0.632967	0.444666
RILPL1	0.63172	1.29856
RPN1	0.630902	0.517206
ERICH4	0.63008	0.420266
USP47	0.62899	1.06268
C7	0.625895	0.732717
MYL6	0.625604	0.460334
SAT1	0.622583	1.48873
WFS1	0.621244	0.883672
TBC1D22B	0.618273	0.65049
FOSL2	0.61766	0.380317
MRPS6	0.617341	0.674975
RPL30	0.616352	0.750098
SLC25A3	0.616095	1.03758
ALDH1B1	0.615903	0.560606
ATP5IF1	0.61582	1.54394
TMEM196	0.615627	0.774883
DALRD3	0.615138	0.522854
SOCS2	0.614988	0.612157
CTNNA1	0.61421	0.765458
SMARCC1	0.613893	0.0603348
ATF3	0.612744	0.534226
LYPD6B	0.611471	0.582591
EIF1	0.610633	0.496809
ALDOA	0.604409	0.302838
IGFBP7	0.603864	0.389739
CBL	0.60286	1.68097
ELOC	0.599736	0.543588
STX12	0.598527	0.586784
DPYSL2	0.597538	0.779173
SENP3	0.597408	0.50857
IPO9	0.594511	0.996393
RPL11	0.591563	1.56093
ZNF721	0.591468	1.27918
SMG5	0.591468	0.524109
SH3BGRL3	0.590649	0.745497
FGF12	0.589602	0.0796898
SPOP	0.588825	0.100494
ADGRA2	0.58651	0.713622
FOXO3	0.585546	0.433319
ANKRD36B	0.585386	1.09889
GPI	0.585314	0.522651
RBM3	0.58348	0.490488
FAM174A	0.582495	1.12384
CCL4L2	0.582097	0.277323
EIF3K	0.581532	0.418988
TMCC2	0.58087	0.490019
USP17L3	0.5775	0.520665
TPM2	0.576574	0.314449
CRIP1	0.576427	0.39496
BRI3	0.576342	0.729099
OXCT2	0.575529	0.69489
PUS10	0.574913	0.71823
LIAS	0.574907	0.517936
CFLAR	0.574028	0.868735
KIF5B	0.573692	0.837385
GMFB	0.572843	0.454126
MIA2	0.572766	0.489978
OTOP3	0.571454	0.578104
OBSL1	0.569989	1.42384
NDUFB2	0.567604	0.628574
GDAP1L1	0.567396	0.5284
MAP1B	0.566045	0.520023
VIM	0.566039	0.273149
XAGE5	0.565793	1.1983
RPS19	0.565782	0.489811
MZT2B	0.565498	0.324684
SFPQ	0.564157	0.887944
CCND2	0.562914	0.618721
MLLT10	0.561885	0.812928
DLX2	0.561441	0.625464
SCARB2	0.560177	0.841716
CBS	0.559497	0.934256
PPP1R12A	0.559147	0.658425
ESYT2	0.558222	0.65112
TPM1	0.557192	0.290032
TRMT12	0.556681	0.708951
PLK3	0.555228	0.544447
PRMT8	0.555127	0.38753
TUBB6	0.550738	0.561623
KLC3	0.5505	0.561768
NBL1	0.549649	0.73732
ZNF317	0.549519	0.516229
TNS2	0.548903	0.690776
EEF1D	0.548842	1.47903
RPL32	0.548618	1.19119
UPF3A	0.548034	0.602093
RPL28	0.54728	1.11843
RPS23	0.546889	0.0752665
CDK11A	0.546432	0.860657
UGCG	0.546392	0.490355
NCOA4	0.546138	0.936033
IGF2R	0.544793	1.35082
TUBB4B	0.544506	0.938466
EML4	0.544474	0.606959
CNOT11	0.54231	0.573443
CCNL1	0.540028	0.655158
TPM3	0.539846	1.12097
RPS2	0.538825	0.354519
HELQ	0.538498	0.726288
RPL8	0.538308	0.568254
COL1A2	0.536937	0.31821
HNRNPA1	0.536705	0.510521
MAPKAPK2	0.536653	0.440939
USP40	0.536651	0.576865
KNL1	0.536431	0.344534
TMEM109	0.535429	1.00358
FAU	0.534854	0.64848
CDK2AP1	0.534072	0.668756
JUND	0.533827	0.313402
RAD23B	0.532889	0.487226
HLA-B	0.532671	0.255586
MFHAS1	0.531848	0.468786
MARS2	0.53161	0.434815
RASL11A	0.530409	0.297459
IGHG2	0.529339	0.201681
SEPTIN4	0.528854	0.497132
PNP	0.527811	0.715677
OPTN	0.52698	0.299815
RPL15	0.526899	0.295688
SOX9	0.526871	0.838433
CTSA	0.525472	0.550271
NPC2	0.525313	0.524328
RAB11A	0.524053	0.966497
PTGES2	0.523969	0.489495
SLFNL1	0.522758	0.871567
ZIC4	0.522559	0.414411
MAGED1	0.522468	1.23541
NNMT	0.522384	0.349773
EMB	0.522236	0.458099
STK19	0.520479	1.08159
LRCOL1	0.519406	1.08066
SNAP23	0.519361	0.797375
NOTCH4	0.518131	0.749176
SLC6A7	0.516213	0.834395
DCHS1	0.516053	0.552583
SIPA1L1	0.515633	0.95847
EPHA5	0.514088	0.389306
H2AC6	0.512516	0.578514
RBM39	0.512192	0.609413
ANKRD50	0.512057	0.739005
LAMTOR1	0.511782	0.702796
H1-4	0.511676	0.559821
STRADB	0.509734	0.548953
SDHB	0.509558	0.364089
CD63	0.50553	0.673204
LTB4R2	0.504896	0.455684
CZIB	0.504733	0.75548
RNF181	0.504535	0.469284
CD151	0.503961	0.403032
ANKRD30BL	0.503317	0.407594
MYO1C	0.502086	0.426111
MGST3	0.501513	0.604659
RPL36A	0.499563	0.626479
ZNF140	0.499384	0.550515
TLE3	0.498704	0.534547
RIT2	0.497773	0.931975
COL18A1	0.497609	0.35718
IGFBP4	0.496667	0.251416
SMURF1	0.496491	0.588764
SRGN	0.496018	0.410992
IDH2	0.495593	0.453846
DUSP6	0.493918	0.416722
ELOVL5	0.493499	0.861189
SMKR1	0.493257	0.533042
TADA3	0.492429	0.453515
COX7A2L	0.491728	0.655752
ACAA1	0.491424	0.822862
TGM5	0.491358	0.66105
CHMP1B	0.490563	0.418757
C1R	0.490162	0.360621
GRIN2B	0.490012	0.586527
RPS9	0.489906	0.442411
FBXO45	0.489753	0.558807
RPS17	0.489676	0.352439
GXYLT2	0.489265	0.630861
A2M	0.489254	0.260505
CFH	0.487869	0.390307
SFTPD	0.486187	0.360469
UBE2J1	0.485495	0.514827
PCBP4	0.485495	0.422925
THAP3	0.484777	0.492094
SMIM4	0.484266	1.91926
CTRL	0.484197	0.326368
SERPINH1	0.483857	0.426679
PSMB8	0.483651	0.585891
SLTM	0.483172	0.829072
BMP8A	0.482634	1.13717
ANXA5	0.481033	0.639126
AAMDC	0.480482	0.636205
SSR2	0.478492	0.498049
PCMTD2	0.478339	0.465457
TBX4	0.475898	0.361722
DOC2B	0.475735	0.266298
MSX1	0.474753	0.43594
WWC2	0.474673	0.370647
H2BS1	0.474654	1.9647
AGO1	0.474323	1.02789
CCDC184	0.473813	0.778392
RPS3A	0.47352	0.453394
TNS1	0.472774	0.291311
SIRT6	0.471637	0.719953
RPL18	0.471519	0.721659
TRIM13	0.471335	0.644737
FKBP2	0.470284	0.602788
SEM1	0.469949	0.743575
AMOTL1	0.469877	0.771454
CTSD	0.468838	0.40606
RPS5	0.468314	0.569675
RAPGEF5	0.467625	0.589836
NBPF19	0.467595	0.430278
FCF1	0.466721	0.219956
STING1	0.465711	0.421487
RPS6	0.465657	0.446306
REEP5	0.46529	0.322285
AZIN1	0.465088	0.609114
TPP2	0.46423	0.597795
PHC2	0.462872	0.713847
RPL27A	0.462812	0.37946
RTL3	0.461728	0.489244
BTG2	0.461293	0.175637
FTH1	0.460752	0.322641
RPS18	0.459495	0.630248
ZYX	0.458794	0.38329
PAXX	0.458477	2.33016
CALR	0.457616	0.42467
FCSK	0.457348	0.37636
CERS2	0.457059	0.814335
KRTAP5-4	0.456342	0.346228
SFTPA2	0.456307	0.244644
PTPRM	0.456035	0.448887
BACH1	0.455145	0.0990623
MGRN1	0.454925	0.7638
CPT1B	0.453371	0.759646
ABL1	0.452903	0.556736
DUSP22	0.4526	0.409318
PIM1	0.452478	0.368716
CBX8	0.451787	0.62545
PRRG3	0.451764	0.74636
LARP7	0.450705	0.485266
ATP6V1G1	0.450098	0.577627
C1S	0.449996	0.329982
IFT57	0.449001	0.533488
SON	0.448701	1.22312
ANTXR1	0.448569	0.321539
GALNS	0.448509	0.450709
RECQL	0.448354	0.427129
PGC	0.448243	0.289954
OR8B4	0.447352	0.415542
RPL21	0.447319	0.416511
RHOBTB2	0.44682	0.602905
CAMK2D	0.446463	0.592165
KCTD21	0.445634	0.581667
MACROD1	0.445135	0.39364
SELENOM	0.444909	0.252456
CXCL2	0.44431	0.464315
SIGIRR	0.444036	0.708416
CANX	0.443667	0.387702
PPP1R15A	0.4426	0.175212
RPS20	0.442341	0.337957
KCNAB2	0.441969	0.540127
COX6C	0.441671	0.390161
PNN	0.440239	1.90857
ABI3BP	0.439955	0.290189
PRKCG	0.439302	0.440594
ATP1B1	0.439087	0.33939
BRAF	0.438963	0.352785
LMNA	0.437688	0.270162
SLPI	0.437097	1.14077
COL15A1	0.435994	0.361829
EIF4A2	0.4355	0.380248
EGFLAM	0.435488	0.618254
FAM13C	0.435355	0.900871
TACC1	0.434875	0.336605
WRNIP1	0.434663	0.484012
METTL7A	0.43425	0.640931
PILRB	0.433995	0.157837
IGHG4	0.433905	0.12889
CLU	0.433729	0.104953
ATF1	0.432954	0.392037
SOX18	0.432735	0.147273
STT3B	0.432693	0.750562
ARPC1B	0.432601	0.523449
ZNF827	0.432371	0.804783
USP17L12	0.430884	0.347662
TXN	0.430621	0.683434
CUL4B	0.430349	1.11149
TAPBPL	0.429693	0.308273
TMA7	0.429156	0.265901
ZFAND5	0.428791	0.432325
IGFBP2	0.42839	1.09476
ZBTB7B	0.42825	0.795751
ZXDC	0.426604	0.485021
NCOA7	0.426389	0.545804
RMDN2	0.426371	0.51425
CIDEA	0.426365	0.974287
TCF3	0.425541	1.30513
ITPKB	0.424784	0.441043
MYLK	0.424553	0.263571
DHX15	0.424475	0.707128
CHCHD10	0.424183	0.401115
CD8B	0.423991	1.13818
PSMB7	0.423895	0.513232
DGAT1	0.423159	0.45069
PTP4A3	0.422177	1.0626
PTPRS	0.422105	0.665546
WDR19	0.421958	0.278158
H3-3A	0.421105	0.268053
ZNF136	0.420985	0.595241
HNRNPM	0.419647	0.857767
C19orf81	0.418879	0.344276
HIP1	0.418514	0.287019
EPHA4	0.418417	0.333514
SLC36A4	0.418087	0.606396
NFKBIZ	0.417686	0.322859
HP1BP3	0.417546	0.502153
ADGRF5	0.4175	0.421546
RPS27A	0.417281	0.307465
CR1L	0.416887	0.650513
ZNF618	0.416499	0.558527
NCK2	0.415726	0.730754
RAB5B	0.413843	0.77666
SAXO2	0.412803	0.730425
TRAM1	0.41269	0.620406
FKBP10	0.412326	0.564651
CLIC5	0.411947	0.207007
CD46	0.411788	0.801721
NFATC2	0.41123	0.274478
RAPGEFL1	0.411191	0.785532
CTNND1	0.410459	0.495597
LYRM2	0.410423	0.321396
NPTN	0.410338	0.407446
TMEM80	0.410157	0.421013
CDH3	0.410102	0.380703
COX16	0.409982	0.240806
PGRMC2	0.409811	0.303724
OSTM1	0.409323	0.292815
COG2	0.409087	0.355984
CEP41	0.407925	0.177367
ANKS6	0.406926	0.601329
DIABLO	0.406746	0.304796
UBAP2L	0.406017	0.305324
RPS27	0.405768	0.328379
NOL3	0.405613	0.346607
ARHGDIA	0.404868	0.428539
MAS1	0.404286	0.406086
DLG4	0.403606	0.725613
ZNF714	0.403281	0.220421
C18orf25	0.402782	0.293402
PPP1CB	0.402108	0.413228
APBA3	0.402035	0.530264
NT5E	0.401837	0.415104
KRT18	0.401419	0.477197
RBM26	0.400405	0.396768
PPIG	0.39881	0.277196
MCL1	0.398611	0.274846
SELPLG	0.398373	0.40395
IFITM3	0.398287	0.278184
RB1	0.39826	0.289951
SCARF2	0.398209	0.49863
PRR7	0.398057	0.762429
XPO6	0.397659	0.559027
PDZK1	0.397613	0.463582
PHAX	0.397305	0.266723
MYH9	0.397233	0.299992
HECTD2	0.396942	0.513413
DAAM2	0.396609	0.346696
KDM7A	0.395554	0.781467
ABHD6	0.395505	0.372643
TDRD6	0.395372	0.521339
C1orf189	0.395355	0.480713
MAEA	0.392979	0.147026
NPNT	0.392912	0.933107
DDX3X	0.39266	0.218199
STKLD1	0.392107	0.344989
ECSIT	0.391735	0.647605
NDUFAB1	0.391564	1.388
ZNF780B	0.389931	0.307189
SNRPD2	0.389923	0.641236
PITX1	0.389498	0.158954
KRTAP10-3	0.389442	0.360598
UPK3BL1	0.388757	1.60249
EHD1	0.386838	1.79471
ATL3	0.38644	0.28237
NTN4	0.384175	0.341533
GNB2	0.383836	0.427099
GRK5	0.383338	0.491401
KARS1	0.382936	0.666651
MYO6	0.382766	0.342681
MUC1	0.38218	0.398057
SERF2	0.381289	0.208319
TLE5	0.380973	0.467664
TARBP2	0.380503	0.286143
MORF4L1	0.37985	0.344991
DES	0.378907	0.16815
EGR3	0.378811	0.28032
PRAMEF6	0.378807	0.803722
FAM102A	0.378237	0.769224
GPAT4	0.37799	1.29613
PLA2G1B	0.377702	0.361649
SPON1	0.37767	0.353415
HNRNPK	0.377627	0.316551
GNS	0.377552	0.324013
ARHGAP31	0.377385	0.190647
CREB3	0.376097	0.426877
ZFHX3	0.37517	0.364156
CXCR5	0.375156	0.323593
UBE2G2	0.373922	0.287315
HTRA1	0.373617	0.452184
TYW5	0.373312	0.447436
HSPA8	0.373281	0.520752
CKLF	0.373199	0.527334
APLP2	0.372764	1.59125
RTL8A	0.372217	0.685361
RPLP1	0.371748	0.227223
PM20D1	0.371696	0.299451
BASP1	0.371207	1.73033
ATP5MG	0.369719	0.446804
NPM1	0.36912	1.31879
HMGN2	0.368426	0.53348
CD99	0.368091	0.270853
SUPT6H	0.367246	0.338403
PXN	0.367126	0.61163
VPS4B	0.367097	0.165251
RPL24	0.366972	0.352492
ASNS	0.366925	0.387983
MFNG	0.366749	1.42021
RPE65	0.366329	0.255875
CDRT15	0.364943	0.330928
PDCD4	0.364376	0.81276
CSRNP1	0.364315	0.304045
RPL14	0.363637	0.640577
KLF9	0.363253	0.375206
PARS2	0.363018	0.214378
SERPINA1	0.362843	1.74387
IFI6	0.361263	0.0798888
EIF3C	0.361196	0.652877
BEX4	0.361125	0.253747
VAMP2	0.360923	0.383288
HLA-C	0.360769	0.995639
GTF2I	0.360065	0.563856
VDAC1	0.360054	0.267969
HES4	0.359895	0.250408
LPP	0.359822	0.257117
SKI	0.358825	0.122381
TET3	0.357782	0.376853
ISOC2	0.35777	0.293005
GSK3B	0.357723	0.686098
UQCRQ	0.35763	0.221568
COL5A1	0.357036	0.279489
LTBP2	0.356677	0.377069
PTPN11	0.35656	0.352334
MTDH	0.356134	0.610122
BABAM1	0.355475	0.182087
PRKAR1A	0.355232	0.241813
GPRC5A	0.355021	0.453287
UBA52	0.354229	0.297856
SLC6A20	0.353568	0.282991
CAMLG	0.353544	0.508185
EIF4A1	0.353537	0.257275
LRPAP1	0.353307	2.3354
ATXN2L	0.352426	0.509468
IGHG3	0.351777	0.117934
HTRA3	0.351307	0.669057
C18orf32	0.351236	0.378673
PABPC1	0.350765	0.337608
LAMP1	0.350359	0.258808
DBNL	0.350096	0.246811
CAP1	0.350071	0.452287
CLIP1	0.350035	0.935088
SERTAD1	0.350016	0.342193
SLC30A9	0.349409	0.565188
CCL2	0.349314	0.169773
PLP2	0.349304	0.41786
HLA-DRA	0.348367	0.231819
UROS	0.348179	0.83902
HSD17B12	0.348054	0.347371
TP53I11	0.347801	0.322833
ANKRD10	0.347176	0.342103
SNRNP70	0.346893	0.326131
P3H4	0.346363	0.690946
HDLBP	0.346343	0.362366
TAS2R10	0.346324	0.60829
UBL4A	0.345798	0.390253
CNTNAP1	0.345252	0.251372
FHL2	0.344685	0.3267
VARS1	0.344625	0.513308
NACA	0.344561	0.355907
PLAT	0.344469	0.576157
DDHD2	0.344295	0.317002
ZC2HC1A	0.344026	0.445016
NRSN2	0.343781	0.65364
EIF4E2	0.343503	0.315142
SKP1	0.342236	0.340528
HLA-E	0.34222	0.276487
PPID	0.34192	0.226205
SEPTIN7	0.341265	0.540348
FOXD2	0.341246	0.471831
HSP90AA1	0.341136	0.308571
DUX4	0.33967	0.197355
MAP10	0.339516	0.366186
TMEM43	0.338591	0.45518
OSR1	0.338577	0.372839
TSHB	0.338524	0.451624
TSC22D3	0.338472	0.353529
MOB1B	0.338341	0.420073
TTLL3	0.337569	0.34067
CLDND2	0.337569	0.422552
COG5	0.337083	0.263388
CD81	0.336975	0.267523
APP	0.336867	0.413007
EIF3G	0.336083	0.345025
KLF1	0.335925	0.257871
RPS8	0.335772	0.256011
LEPR	0.335299	0.404796
COX8A	0.335114	0.33828
MYBPC2	0.333413	1.21155
RARA	0.333394	0.365279
RPL12	0.332347	1.42004
DDX17	0.331988	0.15671
CELF1	0.331728	0.408006
GEM	0.331593	0.269275
NBPF15	0.330323	0.263287
OR4M2	0.330112	0.26817
ULK1	0.330101	0.232746
FAM91A1	0.330002	0.335592
WWTR1	0.328074	0.316101
BACE1	0.327717	0.343486
FOLR1	0.327526	0.382707
HTR1A	0.327168	0.327565
PRDX5	0.326789	0.393153
TMEM82	0.326652	0.299275
ISM1	0.32477	0.502338
DAD1	0.324523	0.309562
LGALS1	0.32425	0.247929
TNFAIP8L3	0.323811	0.371883
MCAM	0.322514	0.145768
CFAP410	0.32102	0.361366
YWHAZ	0.320943	0.0301063
BCL9L	0.320938	0.296768
RAB32	0.319375	0.340233
SPATA2L	0.319253	0.155079
ASAH2B	0.317996	0.267277
SEC63	0.316487	0.498744
CRISPLD2	0.314607	0.185847
HIF1A	0.314041	0.268122
TMEM176A	0.313892	0.542767
SRSF5	0.313297	0.238583
THY1	0.313208	0.925139
PSMA3	0.312943	0.276736
CD69	0.312595	0.343186
GNB4	0.312308	0.238824
PCMT1	0.312291	0.21559
AGER	0.311894	0.289466
COPA	0.311814	0.369978
LIMS2	0.311602	0.30451
CDO1	0.311573	0.178252
TYSND1	0.310993	0.38075
RPS14	0.310937	0.396119
DYNC1LI2	0.310937	0.342116
ARRB1	0.310065	0.545483
FAM234A	0.309965	0.477791
BOLA2B	0.308044	0.603483
CXCR2	0.307293	0.272938
MCM3	0.307178	0.344319
CABP5	0.306973	0.239795
OASL	0.30683	0.0979617
DDOST	0.306527	0.331941
DDX18	0.306333	0.987412
NUMA1	0.303824	0.276347
ATF4	0.303683	0.526901
DAZAP2	0.303634	0.356662
PECAM1	0.303163	0.367505
TMEM101	0.303048	0.383672
SUSD6	0.302484	0.266111
CREG1	0.302338	0.226503
TMED9	0.302163	0.289465
ABITRAM	0.302061	0.0591202
CLTA	0.301927	0.111271
POSTN	0.300796	0.213178
UBN1	0.300703	0.563549
YAP1	0.300479	0.286714
PFN1	0.300372	0.197591
COX7A2	0.300288	0.31191
RAB40AL	0.299536	0.335299
SERPING1	0.298881	0.288465
H2AC20	0.298668	0.268538
FBXO10	0.298012	0.147463
FOSL1	0.297475	0.315626
ESPNL	0.296874	0.230851
FAM162A	0.295884	0.381744
BCLAF3	0.295882	0.334509
PPP1R12B	0.295324	0.192642
NDUFA13	0.294918	0.30162
HEBP1	0.294671	0.447379
ODF2L	0.294601	0.250226
FUBP3	0.294578	0.696079
TMEM258	0.293094	0.735861
ADH5	0.292868	0.284144
HSPA1A	0.292739	0.153803
RPSA	0.292678	0.230906
XAGE1A	0.291389	0.216965
CLUH	0.291259	0.581508
MAPK6	0.291201	0.86851
CYB5R3	0.29074	0.101102
CDC42EP5	0.290681	0.125946
CRTC1	0.290415	0.362119
GABARAPL1	0.290007	0.548749
COL1A1	0.289783	0.157796
MGST2	0.289526	0.22562
PLEKHO1	0.289298	0.207923
PNRC1	0.288986	0.125128
PPP1CA	0.28892	0.174613
OVCA2	0.288823	0.231001
TAF1D	0.288136	0.344585
RGS1	0.288091	0.236569
CNGA1	0.288091	0.101831
ATP6V1A	0.288017	0.537672
EIF3L	0.287242	0.164727
DRGX	0.286793	0.0883629
NRARP	0.286567	0.200247
CALCRL	0.286496	0.390548
AHSG	0.285864	0.526951
SCGB1A1	0.285731	0.25386
MTA3	0.285659	0.545044
ATXN3	0.285179	0.340738
TTC3	0.284339	0.2359
ADAM9	0.283706	0.86129
HVCN1	0.283573	0.248974
DDX51	0.283412	0.324042
LMCD1	0.283248	0.206993
MBL2	0.28309	0.303962
TIMP1	0.283079	0.325691
KIAA2013	0.282496	0.300492
COX7C	0.282058	1.42033
LRRC75B	0.282049	0.324878
GYPC	0.282036	0.208506
PRMT1	0.282007	0.350917
BIRC5	0.281993	0.269695
YWHAE	0.281703	0.296323
NET1	0.281491	0.240214
ZBTB34	0.281196	0.387958
RPN2	0.281106	0.400471
SHFL	0.279933	0.179037
ITGB5	0.279522	0.214196
SLC24A4	0.279	0.197881
BNIP2	0.278545	0.154264
YES1	0.278535	0.239597
AADACL4	0.27641	0.620877
CPLX2	0.276277	0.278575
SNTA1	0.276114	0.158508
RBMX	0.275708	0.163799
NOTCH3	0.275153	0.157881
CCDC6	0.274791	0.248125
C9orf40	0.274565	0.253379
SRSF11	0.274502	0.325035
FRS2	0.274412	0.204923
TAGLN2	0.274238	0.163257
PEX11B	0.27353	0.583829
NHLRC3	0.273042	0.190625
DHCR24	0.272791	0.0689413
KAT6A	0.272734	0.187232
SHC3	0.272469	0.466347
ADGRL1	0.272005	0.237092
RFC5	0.271685	0.750052
DCUN1D3	0.271681	0.23223
DLG5	0.271372	0.146273
COL9A3	0.270968	0.210606
SYMPK	0.270674	0.27001
PURA	0.270411	0.214607
ZMYND11	0.26977	0.380095
C12orf57	0.269469	0.436222
TUSC2	0.268516	0.271183
SMC5	0.268055	0.206525
SSB	0.267896	0.390491
ARPC3	0.267627	0.23085
MAPK4	0.267498	0.160239
RPS13	0.266851	0.942884
STC2	0.266746	0.461189
TRIM5	0.266689	0.211339
DYNLL1	0.266572	0.42418
EPAS1	0.266512	0.152435
GLIS2	0.266361	0.272292
CTHRC1	0.26432	0.341532
MRFAP1	0.262721	0.278709
ACTR3	0.262315	0.25311
CGGBP1	0.262071	0.360031
PROSER2	0.262004	0.865562
MUSTN1	0.261644	0.136847
IFRD1	0.261558	0.350221
FOSB	0.261483	0.176745
ZNF710	0.261449	0.31306
HPF1	0.260343	0.234396
MARCHF5	0.260196	0.482581
WAPL	0.260076	0.239451
ZMIZ1	0.259838	0.468844
EPB41L4B	0.259802	0.292659
ACSF2	0.259768	0.188035
PPP1R14A	0.259464	0.20156
MRPL2	0.258495	0.225801
NFATC2IP	0.257553	0.296585
DRG1	0.257387	0.406575
PLCXD2	0.257375	0.241816
MYADM	0.257003	0.160342
YKT6	0.255984	0.466945
LIPA	0.255829	0.592304
C4orf3	0.255793	0.690714
RPL13	0.255394	0.146263
UMOD	0.253508	0.264268
COMMD3	0.252869	0.234399
BANF1	0.252635	0.0892223
THAP7	0.252223	0.275015
SNAI3	0.25175	0.300754
C3	0.251592	0.21952
CD300E	0.251212	0.639208
TASOR2	0.250089	0.167794
EIF4B	0.249489	0.259529
STK24	0.249472	0.214406
SMC2	0.249255	0.28191
ARPC5	0.249213	0.274869
MAP2K3	0.248862	0.209006
SMPD4	0.248729	0.337819
STX5	0.248497	0.441411
TCN2	0.247866	0.328163
SIK1	0.24731	0.14608
YBX1	0.246692	0.256372
FAM120AOS	0.245585	0.28372
PDSS1	0.24536	0.211072
PTGIS	0.245216	0.556372
ATP5PD	0.245135	0.28977
PPP1R14B	0.244823	0.283987
PCBP2	0.244806	0.157917
NUDCD3	0.244717	1.76746
HDAC1	0.244629	0.388342
TOR3A	0.244111	2.44892
PGAM4	0.24399	0.25379
ATP5F1C	0.243987	0.237111
PRPF3	0.243468	0.411399
CPEB3	0.2433	0.228531
PKM	0.243148	0.199618
PRXL2B	0.242685	0.315388
PFDN5	0.242673	0.218378
OAZ1	0.242646	0.189319
MXRA8	0.242474	0.225563
DUSP3	0.241764	0.224403
SCP2	0.241384	0.0364458
S100A4	0.241382	0.171235
UGT2B15	0.240169	0.286606
ROBO4	0.240066	0.170567
SRC	0.23943	0.479531
ERFE	0.239249	0.732718
SLC17A8	0.239085	0.29161
SLC39A7	0.238718	0.26434
CAMKK2	0.238285	0.242869
KRTAP19-1	0.238175	0.505079
PM20D2	0.237845	0.238403
MRTFB	0.237792	0.312729
LGALS3BP	0.237791	0.170121
SYK	0.237478	0.308942
PPP1R18	0.237137	0.185251
CSTB	0.236973	0.179712
RBMS1	0.236939	0.097498
TMBIM1	0.23681	0.218295
ZHX2	0.236641	0.187108
SLC35F3	0.236552	1.28511
PTH2	0.236396	0.834897
RPL19	0.235855	0.625994
LTBR	0.235415	0.310817
EMILIN1	0.235302	0.170094
TM9SF2	0.23509	0.199453
RPS11	0.234889	0.220842
SLC29A1	0.234844	0.159435
TM4SF1	0.233938	0.206667
ARHGEF17	0.233608	0.190573
NAP1L5	0.233112	0.161129
SCNN1A	0.2328	0.522561
PSMD8	0.232491	1.0267
SNRPG	0.231973	0.380147
DENND11	0.231896	0.449967
CLDN7	0.231644	0.101345
PALLD	0.23134	0.1654
OR2T29	0.230945	0.228965
HSPB6	0.23089	0.152574
CPA3	0.23051	0.157666
TNFRSF6B	0.229829	0.149084
NDUFC1	0.229691	0.1789
HNRNPA2B1	0.229169	0.632821
RPA1	0.2286	0.216017
CC2D2A	0.228508	0.234508
PRR14L	0.228289	0.201488
CADPS2	0.227877	1.63241
RPS15	0.227285	0.174403
AKAP17A	0.227024	0.406151
RNF145	0.22697	0.196558
CAPN2	0.226679	0.0995875
OR8G1	0.226613	0.440678
MSRB2	0.225596	0.567145
ERG	0.225037	0.0532864
TBC1D2B	0.224733	0.345142
GAS6	0.224644	0.153968
EIF3I	0.224071	0.177957
ZNF208	0.222674	0.908772
COMMD1	0.222393	0.521401
LFNG	0.22221	0.220094
NIBAN2	0.222148	1.4634
LHFPL6	0.221879	0.110327
PIP4K2A	0.221807	0.153742
CALM3	0.221482	0.360103
HNRNPUL1	0.221106	0.116177
TAOK3	0.22068	0.303943
GLRA2	0.220547	0.250391
ADAM17	0.2199	0.0603648
NDUFB10	0.219863	0.197559
DESI1	0.219242	0.218386
DMRTC2	0.219039	0.138589
VWA5B1	0.218809	0.178821
CELA2A	0.218226	0.147015
TNRC18	0.217095	0.140131
NYAP1	0.216933	0.203955
TRIM21	0.216905	0.245078
SND1	0.216763	0.160412
ANTXR2	0.216691	1.24693
DEGS1	0.216216	0.196977
TBC1D28	0.215775	0.283069
RPL31	0.215136	0.637417
APOC1	0.214239	0.168544
CHD3	0.214224	0.36034
ITGA1	0.213971	0.162704
CYCS	0.21395	0.293688
P2RX2	0.213646	0.237258
SCFD2	0.213259	0.187653
TSC1	0.21237	0.209595
ZCCHC24	0.211182	0.21604
DDC	0.211035	0.316026
MMP10	0.210587	0.162189
NDUFA11	0.210339	0.15787
TMLHE	0.209965	0.309466
LRCH1	0.209864	0.383679
NRN1L	0.209157	0.225562
CACUL1	0.208751	0.160814
ZFP36L1	0.207764	0.121886
NDUFB6	0.20768	0.112243
TIMP3	0.207469	0.136999
ITCH	0.207141	0.181014
HS6ST1	0.206826	0.0296157
B3GAT3	0.20627	0.434741
IP6K2	0.205702	0.253857
TEPSIN	0.205021	0.253633
TAS2R60	0.204945	0.239004
PSG3	0.204577	0.110532
SGPP2	0.204355	0.175102
CGRRF1	0.203895	0.407973
TM7SF3	0.203435	0.180992
MRGPRF	0.203319	0.197252
NUCKS1	0.202807	0.658441
UQCR11	0.202798	0.529669
HNRNPC	0.202669	0.13206
GDI1	0.201928	0.218451
C18orf54	0.201424	0.191567
NICN1	0.201111	0.097251
NAPSA	0.200978	0.109995
MS4A1	0.200597	0.0152668
HNRNPUL2	0.200577	1.14033
COPS3	0.200564	0.127408
MRPS16	0.200164	0.153093
GBP2	0.199907	0.188299
JMJD1C	0.199513	0.167852
ZNF346	0.199296	0.181719
STAT3	0.198664	0.185121
FERMT2	0.198618	0.115256
ADAMTS4	0.198371	0.163231
LATS2	0.19803	0.160599
HMGB3	0.197763	1.14154
STRADA	0.197424	0.189463
PKMYT1	0.196592	0.217877
RNF111	0.196261	0.126063
BSG	0.195983	0.179533
MAMDC2	0.195755	0.0305762
KRT7	0.195721	0.159216
NUDT14	0.195688	0.223298
UBE2I	0.195355	0.193212
GPR183	0.194722	0.135157
PRPSAP1	0.194664	0.264459
EXOSC6	0.194598	0.318067
ESD	0.194235	0.183762
SRP9	0.194147	0.181064
RPTOR	0.194014	0.162903
SERPINA7	0.193857	0.277984
OR5H1	0.193503	0.395692
MT1E	0.193013	0.110374
RPAP1	0.192937	0.210862
MGAT4B	0.192741	0.172272
NR1H2	0.192263	0.262558
KCNQ1	0.192047	0.202256
S100A9	0.19166	0.17896
UTRN	0.191156	0.298547
MYC	0.191039	0.0966945
ACTN1	0.190977	0.090959
STX4	0.190594	0.305106
DNAJC28	0.19029	0.169766
CD200R1L	0.190135	0.188842
HES7	0.189719	0.118139
CD14	0.189045	0.151845
GSDMB	0.188891	0.165109
NOL8	0.188518	0.131338
ATP5F1A	0.188488	0.137268
FAM20C	0.188364	0.313085
SLC22A4	0.187249	0.567817
GIMAP4	0.187237	0.147991
TRUB2	0.187082	0.158828
ZEB2	0.186453	0.200661
ALG10B	0.186432	0.100337
RPL41	0.186227	0.107592
NRDE2	0.186125	0.145195
RMDN3	0.185527	0.198564
PCBP1	0.185322	0.123785
SH3BGRL	0.185111	0.143361
FIBP	0.184815	0.139967
RPS21	0.184695	0.240793
PNLIPRP3	0.184669	0.16567
TDP2	0.184646	0.373449
AWAT1	0.184362	0.707886
JUN	0.184099	0.110269
RPL27	0.18368	0.261669
RPL35A	0.182996	0.577841
MED15	0.182939	0.16057
LENG8	0.182365	0.153368
CCDC174	0.182345	0.189393
ZNF749	0.182338	0.139372
FILIP1	0.180963	0.037008
EEF1E1	0.180883	0.158282
SELENOP	0.180531	0.13654
RPL6	0.18023	0.0979752
RASL10A	0.178723	0.324478
HBA1	0.178515	0.123022
ILF3	0.178485	0.17656
INMT	0.178179	0.109487
TTC1	0.178073	0.272471
ATP6V1H	0.177827	0.13461
PDLIM7	0.177792	0.0905437
POLI	0.177274	0.135265
MAGI1	0.177255	0.100806
ZNF235	0.175796	0.02074
YPEL5	0.175206	0.205824
LIFR	0.175137	0.133862
NR4A3	0.174324	0.089449
ALOX5	0.174117	0.445127
SLC25A10	0.173905	0.102579
DENND10	0.173855	0.0942969
AKR1B1	0.17331	0.131025
SLC22A18	0.173283	0.234634
POLE4	0.171785	0.214027
CBWD2	0.171693	0.148994
PLAAT4	0.171297	0.145551
CYBRD1	0.171154	0.130408
SEMA4F	0.171072	0.542425
CCDC80	0.171014	0.158532
HDAC2	0.170748	0.18179
ATP6AP2	0.169932	0.122113
SLC34A2	0.169688	0.0840831
NFYA	0.169412	0.0773658
RPS7	0.169367	0.778754
MICU2	0.169303	0.43683
TOB1	0.169208	0.103208
RPS12	0.1688	0.0915459
CCDC88B	0.168746	0.231973
TMEM9	0.168146	0.164939
IFNGR2	0.168082	0.138391
SAMM50	0.167755	0.123608
SMIM17	0.167549	0.0913988
PRSS53	0.16746	0.257685
S100A13	0.167362	0.205809
MAP7D1	0.16728	0.221558
HLA-DPB1	0.166846	0.154595
ZNF549	0.166827	0.691868
BBIP1	0.166746	0.213929
RPL26	0.166564	0.139236
HSP90AB1	0.165904	0.174765
RPL38	0.165787	0.165123
TNFRSF1B	0.165765	0.124258
CDC42	0.165608	0.0254294
AP2M1	0.165549	0.211319
NUP62CL	0.165392	0.146508
RUNX1T1	0.165141	0.33304
TNFRSF19	0.165094	0.223772
USP22	0.164003	0.193013
YBX3	0.163566	0.0875448
MAFK	0.163494	0.0751036
NME2	0.16347	0.192406
DHRS1	0.162733	0.123841
GTPBP2	0.162715	0.122089
SMC1A	0.162666	0.122719
BUD31	0.162096	0.0855584
RPL7A	0.162041	0.122542
KLF4	0.161521	0.0785893
SLMAP	0.161438	0.0553485
ARF1	0.161037	0.10967
SNF8	0.160778	0.0451407
SMARCA2	0.160601	0.16408
ATN1	0.160314	0.155636
NEMF	0.160239	0.563356
PNKP	0.159705	0.095087
UQCRHL	0.159123	0.164785
RINL	0.159066	0.12731
SAMHD1	0.159002	0.182217
ETV5	0.158978	0.138528
ZNF417	0.158952	0.112888
MAPKAPK3	0.15809	0.0901271
EIF2B4	0.157527	0.573568
SLC4A5	0.157455	0.000965167
ALG5	0.15722	0.554898
KCNJ12	0.157202	0.144395
RHOC	0.156979	0.109023
ERVW-1	0.156519	0.136742
CNPY2	0.156289	0.105246
PHF10	0.156016	0.0122536
MYH14	0.155975	0.0906247
OLFML2B	0.155633	0.0975301
HLA-DPA1	0.155441	0.0234152
HSPB1	0.155268	0.0780507
CALU	0.155241	0.110693
MLF2	0.154978	0.0188352
SPARCL1	0.154926	0.0672331
FAM111A	0.15489	0.010534
SRSF9	0.154257	0.192468
NPFF	0.154242	0.0194487
MYH11	0.154158	0.0489379
TXNRD2	0.153389	0.265199
SOD2	0.152958	0.0865759
WDR1	0.152692	0.0910595
IZUMO1R	0.152148	0.218231
DRAM1	0.151936	0.455202
WDR7	0.151762	0.1478
TNXB	0.15166	0.0988216
THEMIS2	0.151595	0.154085
SMS	0.151384	0.152038
RAB7A	0.151212	0.155977
DCAF8	0.150795	0.112009
TPP1	0.150619	0.129528
VCL	0.149903	0.139774
C19orf54	0.149677	0.17253
RPL36	0.14941	0.103135
CLIC4	0.14921	0.106682
DRAP1	0.14842	0.184024
PFN2	0.147915	0.0529481
PLA2G2A	0.147761	0.0888957
PLEKHA4	0.147673	0.206916
ATP5PO	0.147273	0.117673
ASAH1	0.147135	0.233673
ATP6V0D1	0.147077	0.123947
PTK7	0.146909	0.186086
MTCH1	0.146532	0.15846
MAEL	0.145884	0.149695
CYBA	0.145845	0.0964447
PRPSAP2	0.14552	0.0945313
PGK1	0.145413	0.0598194
ID2	0.145345	0.106888
CAPZB	0.145208	0.125098
MDC1	0.144969	0.196284
LMO4	0.144914	0.109184
AGPS	0.144723	0.141469
NDUFS4	0.144562	0.0523265
IRF2BPL	0.144031	0.104455
AQP1	0.143485	0.0810831
BMERB1	0.143476	0.0985487
GDE1	0.142877	0.157983
OR1S2	0.142772	0.0776718
HSPG2	0.142189	0.0985843
SEC61A1	0.142151	0.420276
IL1R1	0.142026	0.153597
TNFAIP1	0.141928	0.910216
ITGA2	0.141862	0.0451507
MTRNR2L5	0.141819	0.157341
GFPT1	0.141765	0.106725
HEXB	0.141632	0.107635
DUSP2	0.140807	0.589451
ABCB9	0.14063	0.0815612
SGCD	0.140569	0.169407
CDH11	0.139365	0.358457
C7orf61	0.139177	0.0657321
TMBIM6	0.139167	0.210387
DHRS2	0.137834	0.121078
SP2	0.137729	0.0778867
RTP5	0.137503	2.03195
OSTC	0.136936	0.115844
CHD4	0.136877	0.0480404
CLCC1	0.136848	0.129612
CEMIP	0.136394	0.157698
SFTPA1	0.135816	0.0641572
NME3	0.135548	1.28629
RPL10A	0.135402	0.0278205
FAM117B	0.134805	0.103218
SCO2	0.134411	0.00831291
LTBP1	0.134069	0.087515
TMEM164	0.133982	0.18042
KCNMB1	0.133641	0.109117
SORBS2	0.132974	0.0659026
C11orf58	0.13293	0.0782038
SYNPO2	0.132898	0.0698392
PPP6R3	0.13277	0.161616
WDR89	0.132598	0.132585
DRC1	0.132376	0.337569
PDCL	0.132068	0.308676
PLEKHA2	0.131819	0.124682
KCMF1	0.131814	0.122157
AKAP8	0.131432	0.226743
FSTL1	0.131242	0.0810096
ATXN7	0.131186	0.134658
FBP1	0.131146	0.10921
DTX3	0.130689	0.16464
SIAH3	0.129516	0.0807148
LENG1	0.129386	0.138445
C14orf28	0.129244	0.0260022
IRF2BP2	0.129086	0.0434497
ETS2	0.129036	0.0843761
ENTPD1	0.128824	0.0642755
FCN3	0.128617	0.620377
SNRPE	0.128564	0.0973308
PHACTR2	0.127863	0.271228
DCN	0.12729	0.0637343
IFITM1	0.126258	0.0109861
NECAP2	0.126233	0.107536
TRIP12	0.125815	0.112561
RXRA	0.12554	0.391999
UBA1	0.124117	0.0857147
CHCHD5	0.123839	0.313488
CAMK2N1	0.12381	0.234205
ETS1	0.123407	0.109243
MVB12B	0.12336	0.162933
NAP1L1	0.123054	0.0445897
CPLX1	0.123032	0.471559
ADSS2	0.122338	0.178606
ZMYM4	0.1223	0.0878322
ATP6V1B2	0.121647	0.143875
AMOTL2	0.12158	0.0838904
C1QB	0.121298	0.27032
KDM4B	0.121186	0.394224
MAT2B	0.121046	0.115771
NUDT13	0.120791	0.140423
SMR3A	0.120753	0.240682
CFL2	0.12074	0.136456
RBM23	0.120184	0.680252
IQSEC1	0.120112	0.113788
SP3	0.120031	0.130767
XBP1	0.119594	0.0997845
SIGLEC16	0.118705	0.16441
POMP	0.118014	0.125448
AQP3	0.117709	0.147604
MRPL32	0.11737	0.0371223
PHF13	0.116868	0.028182
HNRNPCL3	0.11686	0.120194
CRK	0.11668	0.0629873
SECISBP2L	0.116329	0.133728
MEF2D	0.116313	0.154742
RIPK4	0.11628	0.117718
CLCNKA	0.116221	0.160293
SELENON	0.114936	0.0879294
ATP1B3	0.11432	0.0711824
SNU13	0.114252	0.925398
SPCS2	0.114192	0.172602
OBSCN	0.11386	0.149437
RPS3	0.112894	0.0741876
P4HB	0.112622	0.0963486
SELENBP1	0.112598	0.0708957
PERP	0.112577	0.0172318
EXTL3	0.112553	0.0927319
CREB3L2	0.111802	0.132203
TUBA4A	0.110424	0.0877726
GPNMB	0.110153	0.599919
NT5DC2	0.110074	0.0266925
TAMALIN	0.110049	0.00875853
SERPINF1	0.109586	0.0888339
ARMCX1	0.109349	0.167766
ALPL	0.10906	0.0291435
SF3B1	0.108881	0.0900912
ATP6V1F	0.108073	0.082556
RAB34	0.107811	0.130592
FBL	0.106965	0.143093
LGMN	0.106905	0.077884
IFI30	0.106646	0.0754309
EIF4G2	0.106638	0.0623781
RRAGA	0.106431	0.00390767
DISP3	0.106283	0.153751
SAPCD1	0.106232	0.133706
ANXA6	0.105771	0.0857341
RPL39	0.105736	0.0777328
U2AF1L4	0.105682	0.131354
CD55	0.105681	0.924543
HNRNPU	0.10568	0.0681809
PPP1CC	0.105532	0.180032
AAGAB	0.105509	0.0934578
SPAG9	0.105273	0.0777404
GDI2	0.104609	1.02969
SRRM2	0.104565	0.650398
PSEN1	0.104563	0.501528
NR3C2	0.10439	0.100394
SLC41A3	0.103658	0.171129
CTBP2	0.10357	0.0583117
HIGD1A	0.103549	0.326947
ELOB	0.103381	0.0526081
RPS16	0.103291	0.0417346
DBNDD2	0.103156	0.0851155
MACO1	0.103045	0.0689634
SVIL	0.102829	0.0580331
LCP2	0.102775	0.0878878
TMEM176B	0.102472	0.075898
MFSD6L	0.102433	0.125376
EDNRB	0.102265	0.055797
AEBP2	0.102263	0.0780803
MPC1	0.102021	0.0653783
ZNF395	0.101985	0.0821521
CTDSP2	0.101415	0.0802883
ACTR1A	0.101234	0.0762572
VAT1	0.100739	0.0754762
MYL12A	0.100679	0.0646871
RBPMS	0.100217	0.0128597
ATXN1	0.0999393	0.328406
HSD17B4	0.0998946	0.170104
UAP1	0.0997939	0.0721443
EPS8	0.099674	0.0578614
NUP88	0.0986986	0.0750402
CLK2	0.0986354	0.129452
ZNFX1	0.0986083	0.286896
URI1	0.0985493	0.102889
LCE3B	0.0985493	0.268685
API5	0.0985004	0.0867586
GRIK4	0.0980661	0.045987
TAOK1	0.097729	0.0903285
IL17RC	0.0975594	0.0830824
ATP6V0E1	0.0974722	0.191881
FAM110C	0.0972089	0.0695207
ADAM33	0.0966763	0.629919
UBR3	0.0965464	0.0913259
PTPN6	0.0963498	0.264268
NR0B1	0.0963485	0.086145
VAMP1	0.0963354	0.0919009
MID1IP1	0.0962381	0.0978435
EPHB4	0.09611	0.0994618
CLDN5	0.09565	0.0576553
NPRL2	0.0954955	0.0685556
NAMPT	0.0952604	0.0519219
GNA13	0.0941291	0.107349
DCTN4	0.0940941	0.10673
ARHGAP17	0.0939037	0.00300958
EEF1B2	0.0938618	0.156668
PSMB2	0.0934075	0.0645716
SLC16A3	0.0932833	0.139828
H3-4	0.0931423	0.0902282
SDCBP	0.0928603	0.0576955
SUN1	0.0927711	0.0656098
KANK3	0.0926862	0.281799
TSPYL2	0.0926792	0.0922021
GSN	0.0924505	0.202688
LIPG	0.0920573	0.0803768
KLF3	0.0919718	0.0882872
DMPK	0.0917343	0.0727098
ATP7B	0.0914654	0.0822692
HARS1	0.0905555	0.221021
TRPC3	0.0893481	0.114267
DNAJC8	0.0882438	0.101711
LAMTOR2	0.0878276	0.0627289
CACYBP	0.0876317	0.107998
KPNB1	0.0870801	0.00262344
MED13L	0.0870017	0.0790543
FHL1	0.0864701	0.0352752
ARPC2	0.0863929	0.0339922
GRAP2	0.0862929	0.105184
GABARAP	0.085973	0.073957
MLLT6	0.0855779	0.0619801
NFATC1	0.0854467	0.0621805
ACADVL	0.0850347	0.0688445
PRELID3B	0.0847824	0.104969
CCL3	0.0847072	0.08187
ATAD3A	0.0846638	0.403903
CCT6A	0.0846632	0.00593012
COX6A1	0.0843455	0.0481418
DAPK3	0.0835032	0.0500124
LCE3A	0.083215	0.133838
BEX3	0.0827311	0.0897624
SIN3B	0.0825646	0.112956
CAVIN1	0.0824224	0.0716009
CDC73	0.0822394	0.104619
WIPI2	0.0819566	0.0700699
ZFYVE9	0.0818552	0.118645
PRSS23	0.0804058	0.0592171
ACTN4	0.0793022	0.0184319
NF2	0.0792457	0.170293
RABAC1	0.0790101	0.0600308
MTA1	0.0788171	0.0657497
EDF1	0.0785833	0.208087
MIF	0.0783672	0.0682223
BTF3	0.0778612	0.0642126
NDUFB3	0.0778019	0.0694614
SLIT3	0.0770509	0.0537244
DDRGK1	0.0770185	0.106253
CCNL2	0.0767002	0.619697
KHDRBS3	0.0765824	0.0799754
TBC1D9B	0.0762239	0.0765811
GPM6B	0.076061	0.0542784
DUSP7	0.0755034	0.0446429
MSL1	0.0752073	0.663807
SSBP3	0.0742961	0.632919
ZNF580	0.0741683	0.139867
MRPL33	0.0738911	0.0848481
GLS	0.0737969	0.0594085
DIP2B	0.0727756	0.0671739
ESRP1	0.0727323	0.0824792
BCHE	0.0724727	0.0426547
CEP85	0.0723263	0.0335236
SUGT1	0.0718776	0.0618941
NBPF12	0.0713801	0.0482265
XAGE2	0.0709906	0.049597
PFKP	0.0709864	0.0720342
SRSF2	0.0709295	0.558609
PPDPF	0.0708466	0.0433544
ATP8B2	0.0704805	0.0858254
OSMR	0.0702634	0.0475817
NUB1	0.0699524	0.0571408
TMTC3	0.0693214	0.0757642
MFAP2	0.0691342	0.0382287
LTO1	0.0686379	0.0593445
P4HA2	0.0682162	0.10173
BNIP3L	0.0680662	0.0716792
RNF213	0.0680159	0.0301529
NFIX	0.0679374	0.0670356
AGAP3	0.0678028	0.858113
ARHGAP35	0.0670394	0.080289
ZNF146	0.0669619	0.0714627
COMT	0.0663402	0.0546939
H2AJ	0.0662632	0.0973202
IPO8	0.0659707	0.116791
CAV1	0.0657933	0.0303107
PLN	0.0657293	0.0565799
HNRNPA3	0.0656826	0.0525515
SHC1	0.0656811	0.0612208
RPRD1B	0.0649535	0.0497226
HSPA14	0.064031	0.184734
NBPF26	0.063676	0.0390903
SEC23B	0.0631508	0.0402895
NR2C1	0.0630005	0.0437366
BCAR1	0.0625846	0.0399706
HNRNPH3	0.0623395	1.84868
MTIF3	0.0622929	0.0384712
LUC7L	0.0617867	0.317136
DYNC1H1	0.0616508	0.208173
UBE2Z	0.0611911	0.601627
H4C8	0.061104	0.51485
ATP5MF	0.0610444	0.0476301
STK17B	0.0603224	0.142441
CPED1	0.0600669	0.0519028
SEC22C	0.05944	0.00124069
EHD2	0.0594174	0.123597
PRKCZ	0.0593953	0.023893
OR2G6	0.0590573	0.0794799
SIDT2	0.0590193	0.0782347
CCDC59	0.0587554	0.0983446
FAM43B	0.0583466	0.0500703
ROCK2	0.0580877	0.188751
CLEC11A	0.0578728	0.0517374
SUPT5H	0.0569901	0.0629689
NDRG2	0.0569294	0.0317805
VN1R4	0.0568148	0.0163922
MED10	0.0564499	0.049101
TMED10	0.0562923	0.058331
NT5DC1	0.0559968	0.0414496
CIAPIN1	0.0558851	0.0365556
NDUFB9	0.0553345	0.0162849
POLR2J	0.0552865	0.072399
SSNA1	0.0547326	0.757208
TAPBP	0.0544845	0.0480882
TCEAL4	0.053715	0.104704
RNPEP	0.0535087	0.0612888
SPDYE5	0.0532499	0.0487082
COL6A2	0.0532138	0.0250676
LCP1	0.051483	0.0382735
SLC35D3	0.0513543	0.0304986
EIF3E	0.0511265	0.0491997
TRIR	0.050735	0.0283181
SF1	0.0505357	0.0426
CSK	0.0504476	0.0599161
LONRF2	0.0502851	0.042595
CCDC47	0.0501788	0.189706
ATP5PF	0.0500894	0.0509557
CCR1	0.0500411	0.0342012
ADIRF	0.0499781	0.0220446
EPN1	0.0496954	0.0297393
H4C5	0.0494828	0.120231
DENND1B	0.0494442	0.0442217
TPSAB1	0.0493315	0.113312
ALAS2	0.0490323	0.0180096
PATZ1	0.0486074	0.0516159
TUFM	0.0484602	0.0454192
IFITM2	0.0483336	0.0340131
ANKHD1	0.0482917	0.0349504
PPIAL4A	0.0477548	1.16855
ZFP36L2	0.0472002	0.0359267
TOMM6	0.0465188	0.0519934
PSMD12	0.0462158	0.0412978
DEK	0.0461496	0.261449
SMCO4	0.045901	0.128822
DIAPH2	0.0454972	0.0294311
FAM210B	0.0450458	0.0366551
SFSWAP	0.0448963	0.158759
EMC10	0.04486	0.0218309
H2AZ1	0.0445865	0.0265402
ARHGAP15	0.0442999	0.0636563
GID8	0.0442091	0.0703484
FAM204A	0.0438873	0.0246239
CUX1	0.0437924	0.176525
ZNF706	0.0437332	0.0473846
WDR82	0.0434532	0.000741382
VMP1	0.0433349	0.108069
OXNAD1	0.0433123	0.0328207
SLC1A1	0.0430286	0.0724076
SPINT1	0.0427689	0.176525
AKT2	0.0423554	0.136927
TGFB3	0.0419417	0.0317168
TMEM165	0.0418048	0.0270305
CRKL	0.0416975	0.0583246
METTL26	0.0416383	0.0549625
CTSC	0.0416339	0.0325343
SYNGR2	0.0415613	1.22333
ITGA7	0.0414331	0.0212612
RIMKLB	0.0413116	0.054795
PRRT3	0.0410053	0.0271724
ZC2HC1C	0.0408213	0.0254267
SEMA4C	0.0403309	0.0126672
S100A10	0.04022	0.0354978
HELZ	0.0399531	0.112355
NELFE	0.0398751	0.0317043
ACTL6A	0.0389956	0.0586929
ITPRIPL1	0.038956	0.0750911
FBLN5	0.03888	0.040668
CRB2	0.0380079	0.0343709
RAB8B	0.0379178	0.0273829
POR	0.0377381	0.0367636
SPPL2B	0.036721	0.411917
ASXL1	0.0364182	0.0257223
TM2D3	0.0360871	0.0213088
AMD1	0.035433	0.0331111
INPPL1	0.035349	0.269334
LGALS3	0.03513	0.03285
PLD3	0.0350114	0.0489423
BLOC1S1	0.0342572	0.066179
ASCL5	0.0341236	0.18609
ENO1	0.0340716	0.0306174
RNF165	0.0331142	0.0363806
ACSS2	0.032763	0.030871
C4orf47	0.0327083	0.0193261
ATXN7L3	0.0326275	0.0345712
NDUFV1	0.0325849	0.0254121
IDE	0.0319143	0.0323974
CLASP2	0.0318925	0.239192
RPL7L1	0.0318721	0.0335533
DSTN	0.0309554	0.0137681
CETN1	0.0307905	0.020256
PLOD1	0.0307309	0.0210969
PDLIM5	0.0306111	0.0224797
ZMAT1	0.0304914	0.016456
C1orf43	0.0303511	0.0325333
FAM131C	0.0301333	0.376024
ESAM	0.0299666	0.0232105
C8orf74	0.0296181	0.0255668
CAPN7	0.0294941	0.0259788
MKKS	0.0283734	0.0194403
ACKR3	0.0282166	0.0283491
PRPF31	0.0277553	0.163773
BLOC1S4	0.0277481	0.0234665
CTNNB1	0.0276336	0.0181231
RICTOR	0.0274097	0.0290373
TGFBI	0.0270748	0.0498829
CD74	0.0270081	0.0251377
SMIM12	0.0269255	0.0237877
LRRC4B	0.0266568	0.0248367
FNIP1	0.0264584	0.0271947
GBP5	0.0264281	0.0222881
CXCL1	0.0261872	0.0248568
DST	0.0259938	0.0167553
ALDH2	0.025727	0.0221772
CANT1	0.0255072	0.171856
PBXIP1	0.0253086	0.0230159
RSF1	0.0242411	0.515167
RAB23	0.0241708	0.0318513
CREBRF	0.0238403	0.0226499
PKD1	0.0233331	0.0116797
IL24	0.0228033	0.0373281
GIMAP8	0.0226357	0.023743
QARS1	0.0225869	0.0280503
PPA1	0.0224749	0.0183313
PSMC5	0.0220725	0.0189686
DDT	0.0220606	0.0220304
DDX39B	0.0217771	0.0175993
HSPA2	0.0217113	0.0149866
PRDM1	0.0214235	0.0553913
PTPN4	0.0204895	0.0950529
MGAT1	0.0203292	0.0252173
EBP	0.0197515	0.0168718
PXDC1	0.0190791	0.0144503
UBA3	0.0186263	0.0644705
MAPK14	0.0180435	0.07223
TAL1	0.0179824	0.0308528
H4C12	0.0178893	0.00988011
DGKH	0.0171726	0.0111985
SNX3	0.0170872	0.221344
USP17L11	0.0169737	0.0100468
RBM8A	0.0166649	0.312187
RWDD1	0.0164305	0.0189905
OXA1L	0.0160559	0.0370204
ZNF599	0.0157162	0.0113282
NDST1	0.0156781	0.022207
FASN	0.0152465	0.204008
H1-2	0.0148418	0.240189
PILRA	0.0139024	0.039844
MLEC	0.0133821	0.0135333
SELENOF	0.0132876	0.00867497
CPNE1	0.013272	0.0117612
HACD3	0.0129067	0.0123517
UBE2O	0.0123532	0.0110948
ZBTB45	0.0121561	0.0117757
TGFBR2	0.0120595	0.0172201
FLOT2	0.0118385	0.0427438
ARMC8	0.0116273	0.00831495
DARS1	0.0103478	0.00643647
TSC22D1	0.010205	0.00510815
DNAJA1	0.0100337	0.00720798
PIGC	0.00951504	0.0112033
CKAP4	0.00835395	0.00762412
SYNM	0.0083287	0.00478796
SLC16A2	0.00657711	0.292527
MCPH1	0.00599589	0.00601978
ZNF260	0.00593143	0.00697028
RPLP0	0.00586353	3.21752e-05
ATP5MJ	0.00556682	0.0193722
PI4KB	0.00520507	0.00355271
NLRP4	0.0051902	0.0196301
STOM	0.00510715	0.00359283
CXCL17	0.00479336	0.00401506
MAPKBP1	0.00474683	0.00347062
MRPL49	0.004105	0.0642605
ANXA4	0.00408512	0.00417791
NUDC	0.00407487	0.000595082
FOXN3	0.00349957	0.00237144
MTRF1	0.00304944	0.273009
DOCK9	0.00253632	0.00186471
CTSS	0.00240612	0.00215936
LCOR	0.00237677	0.358593
USP9X	0.00231724	0.147048
COX4I1	0.00223157	0.367152
POU3F3	0.0017649	0.00155245
POLR2L	0.00173136	0.00108182
PEA15	0.00105247	0.00115259
OLIG1	0.000886619	0.000644998
PPP4R3B	0.000750396	0.000533316
TFAP2C	0.000691586	0.000694953
NPIPA1	0.000589572	0.000331738
RPL37	0.000119594	1.0137
NINJ1	4.91646e-05	0.00472215
DNPEP	-0.000278626	0.00901236
RPL7	-0.00037664	0.0105777
LAMB2	-0.000903001	0.000559972
ARHGAP11A	-0.00141743	0.0933076
MALSU1	-0.00149939	0.0014415
FGF10	-0.0015727	0.00178602
OR1L8	-0.00179609	0.00583357
FBLN2	-0.00215229	0.240217
HIGD2A	-0.0029212	0.0926932
FABP1	-0.00336461	0.0097616
LAMB1	-0.00339459	0.00279385
FXR2	-0.00366556	0.00363896
AAMP	-0.00403062	0.00397444
INPP4B	-0.00534359	0.0597381
BRWD1	-0.00546981	0.675597
RRP8	-0.00601846	0.0130155
CRIM1	-0.0069916	0.00320977
HS6ST2	-0.00717961	0.0553512
COL8A1	-0.00751547	0.00571137
BECN1	-0.00775008	0.120468
KRTAP10-10	-0.00782372	0.07882
NMI	-0.00801602	0.166015
VASP	-0.00801783	0.00626318
BRK1	-0.00814269	0.569334
SMTN	-0.00857963	0.00550813
TENT5C	-0.00888355	0.00717725
POLR2E	-0.00914179	0.0076617
SMIM7	-0.00942326	0.0056196
RGS16	-0.00966078	0.0078205
LRRK2	-0.0098261	0.070887
RESP18	-0.0101544	0.00794188
PHACTR4	-0.01019	0.00813687
IFI16	-0.0104382	0.0502019
COL4A1	-0.0104399	0.0326233
KHSRP	-0.0106319	0.0079858
INAVA	-0.0109841	5.14653e-05
FGF2	-0.0111305	0.00351465
YPEL2	-0.0117338	0.00960952
CHMP1A	-0.0118426	0.00616289
CCDC32	-0.0118661	0.0743128
NPR2	-0.0121839	0.00781517
BAP1	-0.0125797	0.0280915
OLFML3	-0.0128003	1.70279
COMMD6	-0.013109	0.0198943
ATP6V0C	-0.0131257	0.075739
CYB5R2	-0.0131415	0.00868983
FKBP8	-0.0146045	0.404342
CDHR3	-0.015178	0.0155363
FXR1	-0.0152763	0.0154197
ABI2	-0.0157755	0.0113696
KCNC3	-0.0162335	0.0126993
HNRNPF	-0.0168725	0.22902
PBX2	-0.0169149	0.176481
CEP85L	-0.0169447	0.0199304
NEK7	-0.0171108	0.0147936
SNX7	-0.0173006	0.0140786
GTF3C6	-0.0173973	0.0114152
TMEM140	-0.0183246	0.371083
STMN3	-0.0183393	0.00462287
AXL	-0.0184869	0.0132362
PLCE1	-0.0186394	0.0164644
EBF1	-0.018895	0.00975544
DECR1	-0.0203667	0.0302223
AMPD2	-0.0203777	0.0196638
SEMA4B	-0.0205646	0.0169421
TFIP11	-0.0205848	0.0251699
ABI1	-0.0209813	0.018797
H1-0	-0.0213715	0.0169723
MSN	-0.0218176	0.0523408
MYH10	-0.0219455	0.0118345
UHRF2	-0.0221253	0.0150881
ATF6B	-0.0221967	0.0180532
TMOD1	-0.0224022	0.0275118
SPINDOC	-0.0225043	0.350962
PTPRA	-0.0230625	0.0350576
SORBS3	-0.0230717	0.0130354
OR10A6	-0.0230726	0.0175076
KCNJ10	-0.023856	0.263524
GALNT2	-0.0240264	0.0163511
RUNX1	-0.0241652	0.023101
CGN	-0.0245264	0.491769
FCGR2C	-0.0245863	0.0354866
PARM1	-0.0248185	0.0217693
GAGE10	-0.0250339	0.0384014
TRIM28	-0.0250364	0.0172053
CACNA1H	-0.0254573	0.0743073
CUL1	-0.0255198	0.034635
RPS15A	-0.0255522	0.0161809
HBM	-0.02576	0.0213299
TPRG1	-0.0259053	0.0193603
PRPF8	-0.0264467	0.221034
PIK3C2A	-0.0270691	0.00102128
C1QA	-0.0270919	0.270834
IL37	-0.0271533	0.0274365
TLN1	-0.0285997	0.01441
ARRDC3	-0.0286152	0.0245874
TMEM59	-0.0290005	0.0204397
PTP4A1	-0.0293039	0.109154
GATA2	-0.0298483	0.0193241
PRRC2A	-0.0308149	0.0227028
CTTNBP2NL	-0.0308767	0.0121285
SBNO2	-0.0309453	0.0258686
STAT6	-0.0311847	0.0360698
CAPN5	-0.0314159	0.0244146
USP11	-0.0314159	0.0246268
DFFA	-0.0317831	0.0306115
HAS1	-0.0320185	0.0264628
IDO1	-0.03247	0.324101
KYAT3	-0.0326343	0.0319041
CLEC14A	-0.0329982	0.0238755
ATOX1	-0.0330427	0.03105
DOCK1	-0.0334199	0.0225639
HLA-DQA1	-0.0335815	0.0179357
BTN2A2	-0.0340382	0.0218267
OS9	-0.0346649	0.0199748
HPS4	-0.0350292	0.0478057
NLRC3	-0.0361631	0.00544581
ITGA8	-0.036712	0.0256806
EIF3A	-0.0373104	0.0135121
CDK12	-0.0373502	0.0310385
CHMP3	-0.0377488	0.0380013
TAF15	-0.0388235	0.0377423
CITED2	-0.0391938	0.0267341
H2AC21	-0.0399168	0.203504
JRKL	-0.0402414	0.316635
PLTP	-0.0406622	0.0386481
LGI1	-0.0411277	0.0269846
EPHB3	-0.0412885	0.0283336
SPINK9	-0.0417775	0.157985
PFN4	-0.0418682	0.0299569
ITM2B	-0.0419836	0.0209506
CPE	-0.0427444	0.0717773
ORAI1	-0.0428508	0.0311192
DYNC1I2	-0.0430529	0.0490856
COTL1	-0.0434846	0.495322
HNRNPH1	-0.0435442	0.0147489
PPIF	-0.0437868	0.0310547
C4B	-0.0441519	0.0182444
TNIP1	-0.0448306	0.0672522
BCL2L2	-0.0451866	0.0377369
MACROH2A1	-0.0452565	0.0470211
HAS3	-0.0459462	0.0422814
CNN3	-0.0461096	0.0301436
AHDC1	-0.046579	0.0353433
MYOF	-0.046586	0.0443307
NUP50	-0.0466824	0.0370715
PRKRIP1	-0.0472827	0.681826
NCKIPSD	-0.0482901	0.0716768
CNNM3	-0.048908	0.203645
GNAI2	-0.0489555	0.0243051
MDK	-0.0497603	0.0414094
TBC1D22A	-0.0498435	0.468608
RACK1	-0.0504399	0.0454954
NDUFA1	-0.050804	0.0364223
SPRING1	-0.0508316	0.0551408
SMAD2	-0.0512073	0.0826788
RAB5C	-0.0516046	1.05774
REM1	-0.0516948	0.0295008
TUBD1	-0.0519109	0.106083
SHARPIN	-0.0520337	0.0515733
ZNF33A	-0.0526025	0.0550782
NOMO3	-0.0527968	0.0437747
ELK3	-0.0535634	0.0437422
TUBB	-0.0538851	0.0585293
RPL22	-0.0542787	0.00790429
PBX3	-0.0547464	0.0420337
CYP4F2	-0.0549031	0.0562277
RPLP2	-0.0549785	0.126438
RETN	-0.0550958	1.09205
C19orf53	-0.0552162	0.0536825
RPS10	-0.0554869	0.185089
STATH	-0.0555238	0.059188
AGAP9	-0.0556375	0.0352533
RAB11B	-0.0558503	0.0759535
DDX19B	-0.0558622	0.0374032
MUC17	-0.0558854	0.0385458
IGHG1	-0.0562425	0.0130435
PMP22	-0.0562897	0.0778399
NOSTRIN	-0.0567305	0.186056
MT1HL1	-0.0575391	0.0276557
HGS	-0.0575456	0.171057
NR2F1	-0.0581039	0.132319
DUSP11	-0.0585974	0.0122016
NPIPB6	-0.0587059	0.0367719
ZNF445	-0.0587441	0.280374
TEN1	-0.0588011	0.0422093
NLRC5	-0.0591689	0.0398341
REXO2	-0.0593573	0.0965954
SEL1L	-0.0593703	0.183634
RNF40	-0.0596354	0.0388863
SPACA3	-0.059765	0.049233
BMPER	-0.0606167	0.0527995
DAP	-0.0607528	0.0516912
LBH	-0.0608981	0.0480133
GPR65	-0.0609005	0.00979654
SCAMP2	-0.0609281	0.0677997
DIO3	-0.0622999	1.43043
NPRL3	-0.0629478	0.0821134
WDHD1	-0.0637946	0.0454302
IMPDH1	-0.0640716	0.0600966
ATP5MC2	-0.0647151	0.333545
RBBP6	-0.065417	0.0821217
NWD1	-0.0658795	0.0582549
ANKRD33	-0.0659049	0.0730506
CAVIN3	-0.0662798	0.0585831
ANXA1	-0.0664374	0.142677
[truncated: 1,065 more rows]

## Sheet: 1H
TargetName	Normal_1	Normal_2	Normal_3	Stable_1	Stable_2	Stable_4	Rapid_1	Rapid_2	Rapid_3	Explant_1	Explant_2	Explant_3
LRRC38	0.381583	-0.367218	-1.01669	-1.01669	0.0874111	-0.291447	2.81519	0.299571	0.19912	-0.594533	-0.129079	-0.367218
LUM	-0.744067	-0.690136	-0.48255	0.140208	-1.07936	1.40302	1.10029	0.442361	1.06812	-1.35182	1.14354	-0.949618
COA5	0.0271671	-0.497244	0.210956	-0.163974	-0.0702411	-1.05443	2.55427	1.25659	-0.208965	-0.726368	-0.601391	-0.726368
ITM2A	1.20053	0.446154	-0.844891	-0.844891	0.317049	-1.4151	1.22078	1.26095	0.311885	-0.134816	0.101875	-1.61952

## Sheet: S1D
GENE	Log2	-log10 pvalue
MMP7	1.85774	1.83424
CCN1	1.78269	2.57327
HLA-DQA2	1.75255	3.47759
KRT7	1.70851	1.62752
CEACAM1	1.68237	2.18221
CCN2	1.61847	2.02028
GPRC5A	1.50223	1.72481
SCGB3A2	1.39216	1.13906
MSLN	1.32945	2.48858
FOS	1.31305	0.736988
KRT17	1.16178	1.22921
SLC34A2	1.15573	1.10686
NAPSA	1.15089	1.39407
SDC2	1.11118	1.15861
SPINT1	1.09201	1.62161
NDNF	1.07775	2.24749
NR4A1	1.07685	0.863183
KRT19	1.07005	1.66484
GOLIM4	1.02407	1.51292
COL3A1	1.02357	0.622366
SFTPB	1.01638	0.73179
CCL2	1.00244	1.6448
KRT8	0.984431	1.08543
MUC1	0.982977	1.02027
TGFBI	0.982031	0.964864
DPYSL2	0.973216	1.53904
WNT5A	0.97278	2.0003
ITGBL1	0.970594	1.09873
CD55	0.946357	2.32258
MICAL2	0.944134	1.71438
TAGLN	0.942534	0.938885
COL5A1	0.90979	0.663799
ACTG2	0.907673	0.970135
CCND1	0.905973	2.12224
COL1A1	0.901072	0.39366
SFTPC	0.887848	0.486943
COL8A1	0.882784	0.693307
RRBP1	0.862404	1.7381
EGR1	0.859492	0.532187
PON2	0.859287	1.56141
INHBA	0.85766	1.32738
DUSP1	0.850807	0.852379
MYL9	0.840494	1.01958
SFTPA1	0.840052	1.03077
IFI27	0.839543	1.37861
ANGPTL2	0.838137	1.42152
CYGB	0.834422	1.14891
JUN	0.833978	0.930132
PHLDA1	0.82575	1.21732
EPS8L2	0.82488	1.39614
CAV1	0.800718	1.12576
SPON1	0.794883	0.873542
APOC1	0.783974	0.718621
MMP14	0.78232	0.656835
DKK3	0.780823	1.13213
ANXA5	0.780015	1.10684
GDF15	0.778384	0.751793
ACTA2	0.776265	0.648256
COL12A1	0.773694	0.627692
RHOB	0.765022	0.923159
FGF10	0.762927	1.81715
CDKN1A	0.759504	0.980127
POGLUT3	0.729869	1.9787
CDH1	0.727736	0.884504
ATP6V0D1	0.727502	1.39943
OLR1	0.725377	0.96525
COMT	0.723374	1.32975
LGALS3	0.717509	0.788176
SDC4	0.715707	1.09786
COL1A2	0.709838	0.37446
ITGA3	0.709078	1.18171
COMP	0.708522	0.680947
OCIAD2	0.707362	1.6441
FN1	0.704522	0.438523
HSD17B12	0.70145	1.36396
SLIT3	0.698934	1.41815
TNFRSF12A	0.698497	0.683298
TM4SF1	0.690965	1.05341
ADAMTS9	0.684653	1.2783
POSTN	0.678329	0.370408
AGER	0.677142	1.52079
CFD	0.671345	0.942813
SERPINE1	0.669895	0.563032
MAGED1	0.6691	1.14238
QSOX1	0.668301	1.26102
SRPX2	0.663743	1.20107
ITGA2	0.662743	1.09237
LGALS3BP	0.662027	1.31362
SERPINH1	0.661853	0.716894
NPC2	0.660087	1.13383
CD59	0.656649	0.880145
CPM	0.6563	2.0531
LAMC2	0.650945	0.742066
TSPAN13	0.643251	0.811779
TSPAN1	0.642216	1.24557
LYPLA1	0.641156	1.1827
ITCH	0.636165	0.930443
MGP	0.63452	0.839587
AQP1	0.630963	0.588294
PTK7	0.630714	1.04729
UBE2R2	0.621966	1.65196
LOXL2	0.621912	2.10501
LRRC41	0.615104	1.50446
FSTL1	0.61109	0.534484
NR4A3	0.610944	1.13462
P4HA2	0.605485	1.08056
PEX1	0.598014	0.810539
AQP3	0.594223	0.606953
ACSF2	0.591965	0.922592
HSPA1A	0.591223	0.789972
ICAM1	0.581496	0.888955
IGFBP5	0.580667	0.460816
SIK1	0.580491	0.489111
IER3	0.579906	0.544955
CREB3	0.577397	1.4815
SRF	0.575681	2.13022
FBN1	0.572445	0.761074
CYP4B1	0.572423	0.926142
CMC1	0.572255	1.46944
MYADM	0.571578	0.731523
CD9	0.561798	0.624971
IFI6	0.560971	0.541778
FOLR1	0.559982	0.785591
CSRNP1	0.559737	0.96349
CTHRC1	0.557962	0.364768
AEBP1	0.554467	0.403866
SOX9	0.548534	1.0316
ITGAV	0.543332	1.02463
SPINT2	0.543065	0.777732
RBMS3	0.542734	0.925598
MYLK	0.54216	0.575105
TM7SF3	0.538876	1.4042
NRP2	0.538061	1.55801
SSC5D	0.536097	0.596744
SERPINA7	0.535123	1.40757
STK24	0.533707	0.76886
TNC	0.531746	0.276256
ARHGAP1	0.530494	0.84293
DDRGK1	0.52927	0.85789
IGFBP3	0.525461	0.7572
MALL	0.523864	0.84999
S100A10	0.520786	0.705573
TIMP3	0.519308	0.440969
LAMC1	0.518647	0.697058
AGR2	0.517631	0.568083
CXCL8	0.515544	0.673645
ATP1B1	0.513118	0.747462
THBS1	0.512618	0.379236
TKT	0.512304	0.723105
CRABP2	0.509305	1.47983
ZFP36	0.508116	0.419182
MAZ	0.507827	1.29396
TMEM258	0.507276	0.968059
TPM2	0.505102	0.650296
CNN3	0.503824	0.681017
ATF3	0.503553	0.561178
MXRA8	0.503333	0.396068
PRDX4	0.502742	1.31508
SOHLH1	0.499951	1.11814
JUNB	0.499891	0.367819
LSR	0.497706	0.789337
SULF1	0.497242	0.483616
GSN	0.496355	0.715114
CFH	0.496052	0.656196
KDM7A	0.492662	0.617593
MFSD6L	0.490655	1.16798
ATP2B4	0.487565	0.859415
TOP2B	0.487289	1.36217
ADAM17	0.486537	1.59227
SPON2	0.486265	0.416715
PLXDC2	0.48501	0.529184
CKB	0.484723	0.725574
C1QB	0.48407	0.471229
GNG12	0.482179	0.70422
ATP2A2	0.481071	0.690094
TMEM167A	0.480288	0.748645
ADGRF5	0.480203	0.955357
SPATS2L	0.478701	0.548224
GDI1	0.477522	0.849529
PIM1	0.47574	0.638447
DCTN6	0.473764	1.00921
CXCL17	0.471583	0.442857
FAM174A	0.471167	1.14938
PPP1R15A	0.470935	0.694576
DBN1	0.470842	0.553927
RAC1	0.468663	0.691822
DNM1	0.467129	0.929589
CEBPB	0.465934	0.569922
CSTB	0.464432	0.527757
ADAM9	0.464339	1.16199
LMCD1	0.463951	0.754969
ALPL	0.461343	1.60695
NEDD8	0.45729	0.743563
PCSK6	0.456797	1.12326
KANK2	0.45626	0.847912
WWTR1	0.453651	0.935321
ATP5MJ	0.452184	1.00382
PPP2CB	0.451087	0.97916
GOLGA2	0.449965	0.650027
GLUL	0.446625	0.787539
C11orf96	0.445246	0.423259
ABL1	0.444504	0.809941
MFAP4	0.442251	0.3955
PRDX1	0.441682	0.521647
TCIM	0.441532	0.590312
YPEL5	0.441439	1.08377
PAFAH1B1	0.441142	0.678916
IGFBP6	0.441126	0.565864
SPARC	0.440956	0.215743
EDIL3	0.439988	0.463809
SRP14	0.439716	0.977236
PLPP3	0.438249	0.617152
DST	0.438153	0.894323
CD1B	0.436293	1.29939
THBS2	0.435455	0.468074
NUCB1	0.432071	0.488971
TAX1BP3	0.429277	0.73629
MMP11	0.427314	0.286991
CALU	0.427137	0.503254
MYOF	0.426821	0.866085
MARVELD1	0.426519	0.683248
PDIA4	0.425928	0.757476
PMEPA1	0.425778	0.550012
PMP22	0.424245	0.60442
ARF4	0.423443	0.916128
KLC1	0.419045	0.744499
COL6A1	0.418249	0.25509
TIMP2	0.417967	0.341502
RAP2B	0.417427	0.684952
ATP5F1B	0.415521	0.593997
PALLD	0.415184	0.453348
NPTN	0.414288	0.769074
TCEAL8	0.412734	0.867166
ASPH	0.412276	0.709864
BCAM	0.409923	0.809104
ITGB4	0.409031	1.46954
TWSG1	0.408561	0.720879
GABPA	0.408371	0.763085
BGN	0.407817	0.281953
TM2D3	0.407544	1.08546
FABP4	0.407433	0.332723
PARVA	0.406686	0.544633
TPM1	0.405996	0.420566
VAPA	0.405662	0.632426
ACTN1	0.404021	0.404199
BEX4	0.403395	0.572379
ERC1	0.403296	0.800475
STK25	0.401882	0.625646
H4C8	0.40158	0.673342
CCT2	0.401569	0.887757
BHLHE40	0.401065	0.40258
PDCD5	0.400399	1.20165
TRIM2	0.398343	0.686542
CLDN7	0.397659	0.472231
ADAMTS1	0.397299	0.362587
SCNN1A	0.396014	0.646901
ASPN	0.394187	0.337004
HEPH	0.393797	1.15644
PODN	0.39269	0.273773
CLIP1	0.392559	0.893008
CKAP4	0.391636	0.432727
S100A16	0.390541	0.433441
DNAJA1	0.389896	0.839817
PRKCI	0.389825	1.68123
MYH11	0.388808	0.398691
MFAP2	0.388272	0.236378
SEC31A	0.387975	0.64221
SERPINA1	0.387588	0.368318
RPRD1B	0.385949	0.588938
SAT1	0.385233	0.42663
HSPB1	0.38425	0.574215
PPL	0.383709	0.791755
ASAH1	0.38319	0.483159
KIAA0895L	0.381677	0.686971
S100A6	0.381607	0.410985
SLCO2A1	0.381457	0.39686
CHCHD10	0.381215	0.903949
FBLIM1	0.380359	0.704247
TNFRSF21	0.379823	0.536618
BCLAF1	0.37937	0.933575
KLF4	0.378862	0.395108
CREBL2	0.378149	0.793613
DARS1	0.377834	1.15141
ATP10A	0.377724	0.560265
FXR2	0.37644	0.707201
CCL17	0.376262	0.422784
TRAM1	0.376137	0.426492
MXRA5	0.376109	0.293306
PDLIM3	0.375708	0.547984
CENPB	0.375139	0.564514
SUGT1	0.37513	0.790334
NECTIN2	0.373116	0.912773
PPIC	0.372559	0.325178
COL6A3	0.372363	0.210988
TNKS1BP1	0.371991	0.567746
ELN	0.371598	0.237352
KIF13A	0.370265	0.923154
ENPP2	0.369937	0.603326
ZNF821	0.369143	0.638017
ZFAND5	0.369044	0.797667
FLNA	0.369007	0.468845
TCEAL9	0.36898	0.688174
DPYSL3	0.368753	0.407198
CDH3	0.367486	0.376054
PERP	0.367445	0.776973
RHOC	0.36709	0.392882
TUBB6	0.36684	0.589003
FHL1	0.366714	0.547939
RAB1B	0.366668	0.44755
CAPG	0.365641	0.251046
ATP5PO	0.364025	1.09606
PPIAL4A	0.363467	0.589861
PABPN1	0.363331	0.448109
CSRP1	0.362561	0.401342
RASSF3	0.362273	0.518473
MOB1B	0.359965	1.1001
PPA1	0.359904	0.707428
FZD1	0.359846	0.471031
EMILIN1	0.359571	0.458975
NFAT5	0.358514	0.796762
ITGB1	0.358177	0.402336
USP14	0.356669	0.913164
KLF9	0.354373	0.486012
PHLDA2	0.354318	0.364299
SMARCA5	0.35326	0.775631
SOX4	0.351971	0.391025
DHX15	0.351449	0.634815
ANXA1	0.351418	0.352473
CTNNA1	0.351336	0.525068
NNMT	0.348083	0.321923
CDC42EP1	0.347792	0.806728
CD47	0.34712	0.57819
CYB5A	0.346825	1.05581
LAMB2	0.345842	0.750026
H3C2	0.344111	0.263413
EIF1AX	0.34401	0.628589
COL7A1	0.343597	0.637115
TCF12	0.343345	0.480639
SYNPO	0.34325	0.467392
LAMA5	0.342387	0.380704
SNRPF	0.341281	0.873189
RPAIN	0.340447	0.440063
PJA2	0.34015	0.921068
SOCS3	0.340034	0.266557
FBP1	0.339925	0.283964
WFDC2	0.338278	0.230746
DUSP6	0.338008	0.679895
UBL3	0.337734	0.532912
CAVIN1	0.334512	0.512421
STOM	0.333611	0.439642
TP53INP2	0.331686	0.646353
CD151	0.330851	0.414243
DDX4	0.32912	0.565362
IQGAP1	0.327864	0.514464
KLF6	0.327466	0.344983
IGHMBP2	0.326238	0.407182
LRPAP1	0.3258	0.588359
TAL1	0.325284	0.64465
PRSS3	0.325267	0.542005
STEAP1	0.324928	0.561789
SORBS3	0.324044	0.429844
ANXA2	0.323697	0.311482
MGST2	0.323423	1.51945
LGALS1	0.322939	0.273333
DAPK3	0.322916	0.685291
AGRN	0.32273	0.376846
CD46	0.322222	0.384717
TSPAN3	0.322106	0.422233
RAB2A	0.321368	0.408307
PSMA5	0.321308	0.737859
PDIA6	0.320982	0.735267
PTN	0.320838	0.728225
PDLIM7	0.31842	0.353704
GALNT2	0.318397	1.19673
EPHX1	0.31775	0.538351
PPFIA1	0.317091	0.630981
COL6A2	0.315586	0.249753
CAPN2	0.315161	0.454095
DBI	0.315153	0.422015
FBLN1	0.314249	0.266422
GPR4	0.314036	0.296812
MMP2	0.313476	0.211666
STMP1	0.310348	0.57506
COX5A	0.309799	0.632155
GNB1	0.306791	0.478642
SULT2A1	0.306296	0.731248
RAPGEF1	0.304504	0.38377
AK1	0.30426	0.75183
LMNA	0.3039	0.335093
YIPF6	0.303838	0.601808
FSTL3	0.300631	0.268347
TNFRSF10C	0.300474	0.591209
S100A11	0.299504	0.336247
COMMD1	0.298488	0.494364
MYL6	0.29819	0.404437
ZNF678	0.297773	0.423701
KRT18	0.297632	0.365275
NDUFV2	0.297336	0.619804
FAM20C	0.297283	0.552449
SPAG7	0.297197	0.575408
EVC	0.296925	0.673394
NFIX	0.295332	0.309082
GORASP2	0.294784	0.445431
AP2A2	0.293509	0.473067
EIF6	0.293443	0.50916
NDUFB2	0.292848	0.331028
SLC8A1	0.292303	0.452967
MARCHF7	0.291254	0.47247
LTBP4	0.291085	0.52318
KLHDC3	0.290909	0.566879
NCOA7	0.290442	0.311941
UBE2L6	0.290154	0.415431
ILK	0.287947	0.36519
SEC61A1	0.287211	0.398024
PEA15	0.287071	0.424604
SDCBP	0.285952	0.678308
ESAM	0.285713	0.554662
ZNF764	0.285115	0.359382
SBSN	0.282533	0.401176
BCL2L1	0.281918	0.499968
SHC1	0.281723	0.447205
LITAF	0.277001	0.410811
CELF1	0.276951	0.454652
LRRTM4	0.276912	0.395936
CRIP2	0.276733	0.298256
NDUFB9	0.276722	0.519271
CCND2	0.276562	0.340192
ADGRL2	0.276146	0.44525
APOD	0.273233	0.368843
TIMP4	0.272983	0.83542
APLP2	0.27175	0.349102
JPH4	0.271487	0.474411
RARA	0.271341	0.41154
PARP4	0.271239	0.784116
LAPTM4A	0.271044	0.362027
TGFB1I1	0.270926	0.366475
ADH1B	0.270731	0.223498
ZBTB7A	0.270136	0.45736
SH3D19	0.269656	0.457169
ZNF787	0.269139	0.20251
LGALS9C	0.268868	0.41366
BCAR1	0.26884	0.344423
GALNT18	0.268578	0.974385
NCOA4	0.267552	0.359923
SYP	0.266668	0.424398
PDXK	0.266038	0.44709
MEDAG	0.265837	0.397667
SNAP23	0.262823	0.474677
ZNF362	0.262432	0.46655
PNLIPRP3	0.26202	0.482627
PDIA3	0.261823	0.41778
NREP	0.261685	0.308683
HTRA1	0.260347	0.238517
TFPI	0.259584	0.37081
PPIA	0.257768	0.408157
PSMB2	0.256711	0.439074
MLEC	0.255498	0.533219
AK2	0.255346	0.34331
GPR108	0.255083	0.590508
LAMTOR2	0.255069	0.311513
ADAMTSL4	0.254854	0.322688
PSMB8	0.254538	0.312071
PLK3	0.253388	0.653709
MAP3K7CL	0.252916	0.602004
COX7A2	0.252892	0.386029
ANXA11	0.252228	0.274325
SSB	0.249129	0.361184
LRATD2	0.249012	0.404291
LAMP1	0.248123	0.241336
CUX1	0.247873	0.520613
XRCC6	0.246513	0.609481
ENY2	0.246078	0.610545
MAP2K3	0.245277	0.419695
SAP18	0.244976	0.0281935
CLIC4	0.244868	0.436276
CALM1	0.24439	0.283997
PTP4A1	0.24352	0.374291
THAP12	0.242845	0.263071
MPRIP	0.242661	0.394794
NDUFA1	0.241577	0.303752
RAB13	0.240649	0.428296
TIPARP	0.240341	0.338343
BLOC1S6	0.240206	0.544238
TPM4	0.23991	0.228082
DEXI	0.238218	0.364418
PROS1	0.237932	0.470874
CNN1	0.23663	0.27817
EMC4	0.23651	0.567699
RCAN1	0.235833	0.30001
PCNA	0.235792	0.632917
H2AC21	0.23572	0.356263
KRT5	0.235606	0.159958
COL14A1	0.235295	0.193468
THBS4	0.235127	0.243313
CORO1C	0.234872	0.359378
GOLGA5	0.234725	0.422458
TNFRSF19	0.234551	0.265751
MGST3	0.233607	0.405483
PSMD3	0.23345	0.22941
TRAPPC5	0.232863	0.355796
RHOA	0.232234	0.19004
GADD45A	0.231827	0.347261
GPNMB	0.231764	0.294655
KHDRBS1	0.230002	0.49749
H2AC17	0.229981	0.38753
PPP2R2B	0.229979	0.443851
SIAH2	0.229972	0.29981
PFDN2	0.229577	0.417665
ZNF707	0.228977	0.179406
SDK2	0.228681	0.502699
ATP5ME	0.22829	0.40725
GPX3	0.228281	0.30014
ACP5	0.227851	0.183604
JUND	0.227423	0.260488
ENAH	0.226862	0.330885
CD99	0.226628	0.292656
PHLDB1	0.226582	0.344985
HSP90AB1	0.226405	0.36248
PLXNB2	0.226344	0.510543
BTBD10	0.226116	0.616545
SSBP1	0.225405	0.48039
SEC61G	0.224987	0.272814
PDAP1	0.224702	0.407346
EEF1E1	0.223755	0.441487
MRC2	0.222287	0.216979
LTBP3	0.220195	0.242731
PRSS23	0.22012	0.266812
ERRFI1	0.219911	0.246602
PPIB	0.219207	0.386545
NINJ1	0.218831	0.404548
PBX1	0.218811	0.373823
SELENOF	0.218071	0.249509
EHD2	0.217753	0.254175
EMP2	0.217264	0.324417
STMN1	0.216588	0.316546
ARRB1	0.215979	0.343631
DCHS1	0.215712	0.205599
PXDN	0.214868	0.181296
NDUFB10	0.214108	0.350895
NSG2	0.214011	0.351158
RALY	0.2134	0.275086
GNG11	0.213291	0.28219
MAPKAPK5	0.212987	1.71493
SMTN	0.212164	0.436137
H2AZ1	0.212009	0.478774
TMEM41B	0.211407	0.297575
EBP	0.211374	0.323657
DMXL2	0.211179	0.540977
ZDHHC11	0.210911	0.460639
CDK2AP1	0.210201	0.356651
RBM3	0.210099	0.28862
TCEAL4	0.208951	0.393407
PPP2R1A	0.208786	0.250007
TOMM6	0.20784	0.306852
ANTKMT	0.207687	0.389858
ENC1	0.207241	0.266607
MDK	0.206062	0.260654
MAOB	0.204303	0.311965
TNNC2	0.204091	0.429265
SCD	0.204035	0.20784
CTNNB1	0.203316	0.194289
SH3PXD2B	0.202178	0.264804
SEPTIN2	0.202035	0.484213
CLTB	0.201721	0.21946
EIF4G2	0.201704	0.153395
APP	0.201647	0.258987
RAB1A	0.201535	0.407866
HP1BP3	0.201343	0.180397
CCR8	0.201279	0.522051
COA8	0.201225	1.45652
NARS1	0.199991	0.311632
FAM3C	0.199837	0.241107
PLD3	0.199292	0.200173
BCAP31	0.199264	0.270762
SUSD2	0.198775	0.175979
STXBP1	0.198518	0.233696
VCP	0.197867	0.251349
KTN1	0.196728	0.239794
RBM8A	0.195249	0.312053
GPR107	0.195177	0.302467
CD81	0.194859	0.283045
PGRMC2	0.194336	0.239262
SELENON	0.193322	0.201508
PTPN1	0.192857	0.293735
GJA5	0.192516	0.30898
MYH9	0.192463	0.199224
SMIM40	0.192005	0.241841
SLC44A2	0.191912	0.267559
C1QC	0.191532	0.158533
NEGR1	0.19141	0.330367
MED27	0.19079	0.21055
CHRDL2	0.188396	0.328134
RAB5C	0.188385	0.180419
LTBP1	0.188192	0.249772
COX8A	0.187874	0.2046
SNX2	0.187648	0.261415
PSMB7	0.187617	0.221299
APCDD1	0.187535	0.246668
RNPEP	0.187347	0.374487
PSMA2	0.184295	0.288922
CD248	0.183519	0.166089
SSR2	0.182743	0.233806
IGF1	0.182224	0.229119
PRRC1	0.182167	0.262043
CCL16	0.181435	0.335768
PPIAL4F	0.179418	0.326889
ENG	0.179167	0.141735
NUPR1	0.178964	0.166424
B4GALT1	0.177621	0.195864
FURIN	0.17718	0.228673
RNH1	0.17708	0.256932
REEP5	0.175769	0.230764
RBPMS	0.175322	0.287678
SERF2	0.1743	0.263951
ALG3	0.174125	0.195768
COL4A2	0.173909	0.115716
GSTP1	0.173481	0.180624
ZDHHC5	0.173327	0.212316
MPZL1	0.173092	0.127185
BSG	0.172879	0.194272
ATP6AP2	0.172725	0.283667
PSMC5	0.172232	0.280182
TAF15	0.172222	0.193034
LUM	0.171773	0.0980838
PKM	0.170913	0.252716
DNAJB6	0.170802	0.338735
CTSD	0.170688	0.147787
IPO9	0.16982	0.257875
ITIH5	0.169276	0.190947
EIF4A2	0.169077	0.320241
ITM2B	0.16879	0.260309
CEBPD	0.168125	0.168329
ANAPC16	0.167414	0.22825
ACE	0.167122	0.26868
AXL	0.166556	0.213046
LRP1	0.166521	0.128754
ZNF160	0.166209	0.385348
UBE2J1	0.166062	0.290784
NFKBIA	0.165992	0.0910926
LTBR	0.165911	0.192906
WLS	0.165853	0.253005
KLF13	0.165461	0.198908
UBE2M	0.165333	0.235967
ITGAX	0.165207	0.234129
NDRG2	0.164884	0.249445
MXRA7	0.164652	0.214541
H2BC8	0.164242	0.170616
SELENOM	0.164172	0.196726
RPS27L	0.164075	0.283318
MYBPC2	0.163748	0.0297195
ATP5MC3	0.163695	0.296206
CDKAL1	0.163434	0.23047
MAP2K1	0.163257	0.223095
IQSEC1	0.162833	0.230374
MAGI1	0.162495	0.296593
SGCD	0.161897	0.181274
DUX5	0.161246	0.309018
HSPA9	0.161006	0.319151
DCN	0.16035	0.110694
SUPT7L	0.160344	0.100409
VAMP2	0.160149	0.295652
FHL2	0.160072	0.177003
AP2M1	0.159758	0.29553
ADAMTS4	0.159474	0.141476
SFR1	0.158853	0.271251
TGOLN2	0.158766	0.11388
GOLM2	0.158671	0.331728
VEGFA	0.15842	0.166169
ATP6V0C	0.158121	0.199587
CYTH2	0.157609	0.412281
SLPI	0.157084	0.715595
APOE	0.15681	0.0946562
NPNT	0.156599	0.353284
CREG1	0.156458	0.28388
RBBP7	0.156421	0.204662
TPD52L2	0.156261	0.322298
CHMP1B	0.155321	0.205238
SEPTIN7	0.154846	0.245653
ZNF428	0.154436	0.231611
RABAC1	0.153789	0.241891
PDLIM4	0.152951	0.226242
PTBP1	0.152845	0.138987
AREG	0.152051	0.136972
GPC1	0.152006	0.155016
OGFOD1	0.151871	0.174187
ZC3HAV1	0.151572	0.166456
AGAP3	0.151046	0.29423
FKBP10	0.151022	0.122086
GPI	0.150512	0.202803
HTRA3	0.150419	0.169697
MUC3A	0.15008	0.154475
ISG15	0.14964	0.196382
IFNAR2	0.149609	0.261229
EIF4A1	0.149477	0.142903
TMEM119	0.149384	0.194642
NIBAN2	0.148655	0.140975
WDR1	0.147655	0.27038
DNPEP	0.147323	0.320383
ZNF358	0.145374	0.263913
VCAN	0.145331	0.115521
BST2	0.145284	0.156262
NDUFA2	0.145185	0.159725
MAPRE1	0.145118	0.299028
GNAI2	0.145033	0.0970136
COX7B	0.145021	0.195755
SLC3A1	0.144712	0.158951
TMSB4X	0.143748	0.144293
HNRNPAB	0.14313	0.158046
OLFML1	0.143012	0.195878
DMRTC2	0.142591	0.23901
INPPL1	0.141999	0.21797
IFNGR2	0.141736	0.160942
COL5A2	0.141543	0.10244
RTF2	0.141252	0.0584617
PPT1	0.140764	0.299325
CDK11A	0.139263	0.217763
LDHB	0.139136	0.265656
CCDC88A	0.138979	0.225101
SOD1	0.138327	0.211518
TBCA	0.137164	0.300227
SRSF6	0.13707	0.187355
RNF130	0.136127	0.179901
SRPK1	0.135793	0.18177
BAG2	0.135498	0.219766
HGSNAT	0.135006	0.163713
RAB21	0.134379	0.13404
GDE1	0.134312	0.164034
COMMD6	0.133946	0.0289995
STYK1	0.133678	0.129361
TYROBP	0.132633	0.112578
ZNF727	0.132204	0.108482
RGS14	0.131259	0.193799
FTSJ1	0.130497	0.239986
CALD1	0.130343	0.127584
ATP5F1D	0.130024	0.162379
ZEB2	0.129315	0.165348
EIF2B4	0.12929	0.256689
LGMN	0.12892	0.224471
RNF24	0.128529	0.28274
PKMYT1	0.128519	0.172053
HSPA5	0.128075	0.156196
YBX3	0.127427	0.184595
COX5B	0.126457	0.132562
MFNG	0.126267	0.0349845
COX6C	0.125289	0.222371
DHCR24	0.124381	0.103964
HOMER3	0.124368	0.218263
ADAM15	0.124138	0.211984
TLR1	0.123976	0.038338
PDPK1	0.123729	0.231072
TFG	0.123132	0.085404
ADPRS	0.122691	0.139348
C16orf78	0.122691	0.0313504
SMU1	0.122445	0.129451
CR2	0.12188	0.0941013
FEZ2	0.121787	0.137656
CHD3	0.120057	0.0524093
C19orf53	0.119975	0.153097
MARK3	0.11957	0.180538
DVL1	0.119418	0.0836034
EPHB4	0.11934	0.160441
CSNK1E	0.118948	0.202146
HSPB6	0.118881	0.296178
MYH14	0.118203	0.13969
CAV2	0.118019	0.169766
DCTN1	0.117731	0.108967
UBE2V2	0.117619	0.238975
ANKS6	0.117173	0.202135
SERINC1	0.117172	0.180741
SFTPA2	0.116941	0.0458058
CTSA	0.116881	0.121109
CDC42EP5	0.116687	0.172507
TRIO	0.116063	0.134941
RAN	0.115727	0.245057
SPATA2L	0.115589	0.149342
AMDHD2	0.113598	0.474633
TMEM214	0.113456	0.312109
PKD1	0.113428	0.138002
PPP1CB	0.112522	0.166628
IER2	0.111465	0.0850513
NRP1	0.111317	0.121719
AUP1	0.110781	0.168122
RUNX1	0.110749	0.107866
MYL12A	0.110546	0.113554
TCAF1	0.110471	0.135543
YWHAE	0.11005	0.185439
NAP1L4	0.109485	0.129802
GSK3A	0.108594	0.150256
MAT2B	0.107431	0.173045
MGAT1	0.107082	0.0963461
MFGE8	0.107005	0.123004
MCL1	0.106876	0.103566
UBA3	0.106388	0.108699
RNF165	0.106184	0.162501
PGK1	0.105999	0.120895
CERS2	0.104648	0.133527
MYO1C	0.104623	0.122348
G3BP1	0.104534	0.114516
SLFN11	0.104267	0.142101
UQCRQ	0.104256	0.0921231
SLC25A3	0.10384	0.114562
RPS6KB1	0.102537	0.14611
CBS	0.10217	0.215145
GREM1	0.101708	0.0232805
EDA	0.101663	0.135639
SON	0.101657	0.0900197
FAM118A	0.10164	0.157582
ADAR	0.101349	0.146371
COPA	0.100966	0.119785
DECR1	0.100827	0.178409
HMGB3	0.100736	0.130305
GIPC1	0.100596	0.0792408
NOL7	0.0999026	0.114147
ATXN10	0.0997624	0.220532
CHCHD3	0.0997207	0.162897
ADH5	0.0992059	0.258673
MOB3A	0.0989134	0.101422
PIM3	0.0986057	0.10862
DYNLT1	0.0979515	0.118402
MAN1B1	0.0979223	0.148871
LRP10	0.0977216	0.530508
MED13	0.0970197	0.0105897
CBX5	0.0968866	0.192711
AIF1	0.0967826	0.141098
ACVR1	0.0961222	0.0906641
TIMP1	0.0957216	0.0692763
ARHGEF35	0.0956434	0.105394
CCDC13	0.0955866	0.103257
HIPK1	0.0955291	0.137017
PSMD8	0.0952563	0.274913
TAPBP	0.0951423	0.144631
ZNF696	0.0949423	0.277482
TBL3	0.0943121	0.00375438
SMARCE1	0.0942895	0.196889
CXCL14	0.0940353	0.0933065
TMEM100	0.0939942	0.187918
RXRA	0.0939783	0.10367
ZNF460	0.0937206	0.153816
SH3PXD2A	0.0936087	0.0900374
HLA-G	0.0933651	0.117099
MAP4	0.0930841	0.0943896
ABHD2	0.0930323	0.0985058
USO1	0.0929776	0.125237
RBBP4	0.0921056	0.390761
MYOD1	0.0919423	0.11303
PDLIM1	0.0917939	0.0897578
MORF4L1	0.0915925	0.0902652
SNW1	0.090934	0.215645
SLC11A2	0.0902247	0.0909695
COPRS	0.0898853	0.120416
DNM2	0.0891814	0.0990649
SGK1	0.0889699	0.0708675
NCOR2	0.0887762	0.0817108
YME1L1	0.0880802	0.144806
HACD3	0.0878237	0.123749
SPP1	0.0869154	0.0882438
PLAU	0.0862388	0.0715947
GAS6	0.0858027	0.0867658
DEPP1	0.0853898	0.0678774
TBC1D22A	0.0851697	0.01627
RNF40	0.0848093	0.147603
ECHDC2	0.0847556	0.134207
MAT2A	0.0843244	0.106961
TMEM59	0.0838769	0.196146
APPL1	0.0831998	0.076389
EXOSC3	0.0831405	0.0815558
COX17	0.0831404	0.149339
SH3GL1	0.0830706	0.0826388
MATR3	0.0826569	0.0677198
KCNS3	0.0821454	0.266604
SERBP1	0.0813466	0.0863198
SCRIB	0.0807092	0.135228
CRTAP	0.0805181	0.107219
RBMS2	0.0800674	0.0961196
USF2	0.0799842	0.0814236
TNFAIP3	0.0795674	0.0528711
GAS2L1	0.0787521	0.159636
ALOX5AP	0.0785611	0.0800621
OAF	0.0782898	0.118161
EIF4G1	0.0782043	0.0417486
TFRC	0.0775413	0.0675179
ISCU	0.0766909	0.0705356
MAF	0.0758682	0.11265
TGFB3	0.075312	0.0875118
ALDH2	0.0749499	0.0716754
ZNF385A	0.0749425	0.0765828
NDUFS6	0.0743311	0.107844
PGAM4	0.0739412	0.0281
PCOLCE	0.0729582	0.0614522
TAOK3	0.0725555	0.213008
FAM43B	0.072554	0.0745159
C1S	0.0724436	0.0554392
FBLN2	0.0723151	0.051353
PNISR	0.0719755	0.0921344
RBCK1	0.0719373	0.0901894
HSP90B1	0.0718998	0.068643
RCN3	0.0713495	0.0442466
CAST	0.0708591	0.0928473
MRC1	0.0701572	0.0543516
MTERF3	0.0699658	0.00448673
GNPTG	0.0685873	0.0842123
CHTOP	0.0682978	0.096007
MCAM	0.0679851	0.0855027
MAPKAPK2	0.0675214	0.0986772
BAP1	0.0674028	0.0715053
ATF7IP	0.0672525	0.0830928
TOB1	0.0658666	0.0681049
LATS2	0.0652657	0.0971798
OTOR	0.0651213	0.0767188
TIMM13	0.0647343	0.0542924
GABBR1	0.0644181	0.0788674
COX6A1	0.0633794	0.0760163
BRD9	0.06328	0.0820945
HOOK3	0.0630803	0.118229
SPN	0.0625208	0.149036
HSPA8	0.0624334	0.0693241
FARP1	0.0620912	0.0591779
TOP1	0.0620689	0.0606335
TSC22D1	0.061433	0.122696
H6PD	0.0606567	0.0760624
ATP5MF	0.0605068	0.075186
MIDEAS	0.0604347	0.036235
PRKX	0.0602134	0.0569835
NDUFA5	0.0598001	0.081349
CACNG7	0.0594285	0.0419791
NFIC	0.0591	0.0601025
PECAM1	0.0589947	0.055366
POLR2L	0.0587028	0.069414
TGFB1	0.0581024	0.123682
DDX58	0.0578124	0.0842872
COPE	0.0575344	0.0463024
MT1E	0.0573989	0.0658776
SMARCA2	0.0573577	0.173425
PIGT	0.0571492	0.0691628
RTL8C	0.0570459	0.0704408
EIF4E2	0.0569571	0.0778594
FBLN5	0.0566808	0.0659442
LPCAT1	0.0565504	0.0266645
BTBD6	0.0563153	0.0480104
HEXIM1	0.0559278	0.0881414
TUBA1C	0.0556643	0.0481364
SRSF3	0.0554497	0.0546529
S100A9	0.0551049	0.048834
PAPSS1	0.0548391	0.0714765
TNFRSF1A	0.0548279	0.0805756
CREB3L2	0.0545505	0.18411
GLRX5	0.0534997	0.0746729
GUK1	0.0528417	0.323869
THRAP3	0.0525181	0.0566474
THEMIS2	0.0505542	0.0616345
RPN1	0.0502546	0.057071
EIF3D	0.0499727	0.0534139
STIM1	0.0484563	0.044705
MTX2	0.0484199	0.0865893
CNPY2	0.0483288	0.0473076
PARP1	0.0474941	0.0594912
MYO1B	0.0467098	0.0426456
SH3BGRL3	0.0459297	0.0507733
IFT57	0.0459181	0.042689
CLDN4	0.045789	0.0327053
RNF187	0.0457147	0.0802975
MORF4L2	0.0451569	0.0603215
FAM241A	0.0450202	0.034724
PLEKHA5	0.044433	0.072106
PELI1	0.0441351	0.0526122
ATP6V1E1	0.0438222	0.0791939
TRA2B	0.0438014	0.0428551
ZNF140	0.0436369	0.0497183
BBLN	0.0429596	0.0617683
TUBB	0.0425246	0.0196747
ZNF768	0.0420396	0.0875046
EMP1	0.0418723	0.0468635
BTF3	0.0414278	0.0581111
PA2G4	0.0405244	0.0608779
NDUFC1	0.0404219	0.063968
ACTN4	0.0404217	0.047685
SLC16A3	0.0400807	0.0398746
SIVA1	0.0397684	0.122712
ANKRD28	0.0393353	0.0538259
HNRNPCL4	0.0378949	0.0369534
FNDC3B	0.0376231	0.087676
DDX5	0.0374979	0.02898
DDR1	0.0373262	0.0322951
NCOA3	0.037119	0.0375066
HSP90AA1	0.0369404	0.0534451
STAT3	0.0369054	0.0513946
DAOA	0.0367309	0.0914956
AGPAT2	0.0363573	0.0429573
SGTA	0.0361551	0.0552975
PSMD2	0.0360276	0.0314545
DSTN	0.035823	0.0374142
ITGB5	0.0354463	0.0229218
KYNU	0.0352538	0.423084
TNIP1	0.0350996	0.0552867
UQCRHL	0.0349387	0.0626472
GOLGA8N	0.03481	0.028863
CCDC59	0.0347281	0.049918
C4orf3	0.0346382	0.0415465
UGCG	0.0345203	0.00439531
RSU1	0.0339585	0.0268471
IK	0.033958	0.0301272
MT1X	0.0333222	0.0235807
AHR	0.0330835	0.0212521
RAD23B	0.0318716	0.0177122
UNC5B	0.0313969	0.0467827
HNRNPH1	0.0308427	0.126238
CALM2	0.0304874	0.0119139
ISM1	0.0302014	0.0358652
ARF5	0.0298507	0.109557
CD276	0.0294354	0.00395543
HCFC1R1	0.0290277	0.0322874
SLC25A1	0.0287022	0.0402074
GANAB	0.0279191	0.0325655
MYH10	0.0275719	0.0187011
CRTC3	0.027304	0.751625
OTUB1	0.0258784	0.0500041
ATP1A1	0.0257634	0.0308746
IDH3G	0.0257518	0.0463545
SUSD6	0.025657	0.0248568
ALOX5	0.0252605	0.0268541
COX6B1	0.0244943	0.0178889
NBL1	0.0244926	0.0149995
SMARCA4	0.0237101	0.0304237
LHFPL2	0.0234564	0.02093
IGFBP2	0.0233576	0.0286063
GATD1	0.0229179	0.0385001
ANK1	0.0228598	0.115689
ITPKB	0.0223805	0.0388928
PRKAA1	0.0221322	0.0353368
GPX1	0.0221117	0.0667806
FCER1G	0.0220772	0.019555
PRPF4B	0.0218599	0.0915733
TMEM164	0.0213559	0.0345534
FCGRT	0.0212283	0.0161898
CALM3	0.0211312	0.0305286
OLFML2B	0.0209357	0.0439138
CTSH	0.020673	0.0702218
BRI3	0.0206687	0.0176441
SESTD1	0.0203458	0.0299491
STAT6	0.0203102	0.439007
KDM6B	0.0199381	0.0924181
ZNF461	0.0196097	0.0206242
DDX47	0.0195699	0.0249833
ESRP1	0.0194996	0.0234641
HEG1	0.019368	0.0180157
MRPL20	0.0192737	0.0255248
SARS1	0.0189665	0.0261408
WSB1	0.0187363	0.0160592
SCARA3	0.0168748	0.0494703
IFITM3	0.0165402	0.0167182
APBB3	0.0164165	0.0490671
SEC11A	0.015164	0.00983366
GLS	0.0143231	0.0167994
TXN	0.0137655	0.0125416
CAPRIN1	0.0129368	0.0121109
ISLR	0.0121287	0.00818585
SFPQ	0.0120699	0.0413892
GSTK1	0.0119429	0.00218671
SARDH	0.0119134	0.0129405
MBNL2	0.0114428	0.013361
RPL13A	0.0108277	0.0272241
BIRC5	0.0105054	0.0120426
MDH2	0.0103478	0.00937353
SVIL	0.0103038	0.0105072
COX16	0.01006	0.0202315
YBX1	0.0100398	0.00831962
CTNND1	0.00973614	0.0107937
SOD3	0.00952532	0.0145603
PEBP1	0.00874582	0.0105225
HBA2	0.00817661	0.0096028
H4C13	0.00787508	0.0110516
PRKCSH	0.00770098	0.00761093
SUMO2	0.00749029	0.0129767
CCT4	0.00645268	0.0335494
ECHS1	0.00639736	0.00648456
GRN	0.00624951	0.00470917
USP18	0.00593258	0.0295588
RING1	0.00570173	0.00927331
TCF21	0.00564683	0.00529894
MMP19	0.00554322	0.0049371
SPTBN1	0.00546476	0.0404335
KCTD1	0.00532692	0.00221295
NET1	0.00518879	0.00790765
TLK2	0.0050132	0.0151328
HDGF	0.00500967	0.00512321
PHC3	0.00416418	0.00635383
ITPRID2	0.00396637	0.0388549
PFN1	0.00347734	0.00368003
GASK1B	0.00326899	0.00384784
EME2	0.00326639	0.00307413
NAGK	0.00285042	0.00375294
LRRC17	0.00266733	0.00220403
ETV3	0.00246854	0.00387125
LPAR2	0.0023828	0.00274562
CTSC	0.00227888	0.00174819
SEPTIN11	0.00217677	0.00195318
ANTXR2	0.00217303	0.00338825
LAMB1	0.00201486	0.00157871
SYTL1	0.00194418	0.00251673
SLC35B2	0.00188936	0.0122668
EXOSC6	0.0012059	0.00189985
SCAMP2	0.000963659	0.0235289
CLTC	0.000954936	0.00118069
H2AC14	0.000935211	0.00715676
AKAP12	-8.52288e-05	0.028484
PTTG1IP	-0.000636261	0.23037
LPP	-0.000700391	0.000806732
EML4	-0.00192529	0.0023602
PSMB4	-0.00219661	0.0284472
ATP5F1A	-0.00268666	0.126985
GABARAP	-0.00415679	0.00400045
A2M	-0.00571984	0.00306819
LAP3	-0.00594134	0.00588406
TPM3	-0.00678069	0.0434474
PRPF3	-0.00696132	0.0118935
DRAP1	-0.00791953	0.00716862
NPIPA1	-0.00902634	0.0133124
CTSZ	-0.00929481	0.00922336
EMCN	-0.00997167	0.156273
TRA2A	-0.0101413	0.011884
IL4I1	-0.0103681	0.00184584
WASL	-0.010595	0.0271008
NCOA2	-0.0107492	0.333622
FGFR1	-0.0109273	0.0110371
BANF1	-0.0116878	0.515803
STIP1	-0.0118015	0.0106825
EGR3	-0.0120961	0.0111605
INTS3	-0.0122563	0.0204152
ATF6B	-0.0125555	0.0219301
SPARCL1	-0.0130002	0.00996685
ZNF783	-0.0131788	0.00726807
KLF3	-0.0136746	0.0186289
MAPKBP1	-0.0139101	0.0180354
RRAD	-0.0151033	0.0108254
TNS1	-0.0151862	0.0117555
MICALL2	-0.0153998	0.0228614
PLPP4	-0.0155728	0.182745
SZRD1	-0.0158379	0.0261835
HGS	-0.0162144	0.0232488
RAB34	-0.0164896	0.0202739
SEL1L3	-0.0167349	0.0860873
H4C5	-0.0168843	0.0365146
GET3	-0.0171953	0.0212842
POMP	-0.0172705	0.014663
TMED9	-0.0173171	0.0215142
MFHAS1	-0.0174891	0.0287394
HSPD1	-0.0174944	0.0140039
HNMT	-0.0176279	0.0165134
CTDSP1	-0.0177629	0.0799285
TARDBP	-0.0181004	0.0149884
SS18L1	-0.0182491	0.0227749
CDK17	-0.0182966	0.0182309
BMPR2	-0.018397	0.0206175
SEPTIN6	-0.0185743	0.020753
SIGIRR	-0.0185999	0.133345
E2F6	-0.0192523	0.028293
CFLAR	-0.0193026	0.0275725
LAMTOR4	-0.0196495	0.0732697
BNIP3L	-0.0200042	0.020264
NDUFB6	-0.0209761	0.0447973
TAOK1	-0.0209896	0.0245642
PPP1CA	-0.0215165	0.0327879
HIC1	-0.0217283	0.0228068
NR2F1	-0.0219877	0.0904504
FABP5	-0.0227177	0.020587
LHFPL6	-0.0229422	0.0180816
IARS1	-0.0231344	0.0402956
SNX30	-0.0231618	0.0954392
MT2A	-0.0235488	0.016083
DAB2	-0.0237693	0.0218401
C6	-0.0242533	0.0383106
SEC16A	-0.0242944	0.0319846
EMC3	-0.0245248	0.0307176
RNF11	-0.0247975	0.0225815
REPIN1	-0.0247999	0.0277412
SULT1C4	-0.024886	0.0772417
SCP2	-0.0249381	0.0308905
LONP2	-0.0251183	0.0511092
IL24	-0.0251342	0.025165
ACADVL	-0.0254549	0.0354068
EID1	-0.0260168	0.035758
GYG1	-0.0262735	0.00619293
RANBP1	-0.0266907	0.05864
COL18A1	-0.0267211	0.00759053
RCN2	-0.0273947	0.0325415
ERCC6L2	-0.0274057	0.0387598
BMP1	-0.0280094	0.0221175
FAM50A	-0.0284408	0.0410116
NUCB2	-0.0287094	0.145444
DRG1	-0.028802	0.0498288
SUMF2	-0.0291517	0.0329302
CLINT1	-0.0294003	0.416422
CTSB	-0.0297046	0.0230433
NOTCH3	-0.0302041	0.035385
FOSL2	-0.0302121	0.0259178
NOL8	-0.0306435	0.00768701
MYDGF	-0.0309045	0.0652465
ANTXR1	-0.0318911	0.0255689
PTP4A3	-0.0324416	0.0292379
EZR	-0.0325018	0.022302
STBD1	-0.0328423	0.067002
PDZD8	-0.0330027	0.0464258
ENSA	-0.0331878	0.0339801
RAB5A	-0.0335855	0.265681
CCNL1	-0.0336243	0.0374821
CNPPD1	-0.0336699	0.172009
NDUFS8	-0.0338333	0.0319568
SFRP4	-0.03428	0.018426
AHCYL1	-0.0347172	0.0635914
ZKSCAN3	-0.034769	0.20587
SLC2A3	-0.0348604	0.0177623
PARK7	-0.0351632	0.05609
SIAH1	-0.035606	0.0327184
NDUFB8	-0.0358155	0.0494243
ATRX	-0.0359218	0.0418067
EIF1	-0.0359254	0.0319309
NR2F2	-0.0361134	0.0394944
HNRNPH3	-0.0363161	0.0392709
UBTF	-0.0364753	0.0404727
CPSF1	-0.0365351	0.0420482
MYL12B	-0.036622	0.0417582
IGF2R	-0.0368378	0.0343198
EFEMP2	-0.0369883	0.0429587
CYB5R3	-0.0371163	0.0480735
EPAS1	-0.0383705	0.0337342
SSBP3	-0.0383883	0.0572734
COPB2	-0.038669	0.0374668
ALG5	-0.039042	0.0423157
UBXN4	-0.0391124	0.147877
TRIOBP	-0.0398979	0.0725571
SAMHD1	-0.0403483	0.0519818
USP22	-0.0404303	0.0313749
PARM1	-0.040459	0.0732136
CTTN	-0.0406944	0.0430618
PDE7A	-0.0408406	0.135071
PPP1R14B	-0.0408528	0.0645249
SEC63	-0.0408571	0.0644781
SSRP1	-0.0409493	0.0500994
UBA1	-0.0410743	0.0510663
PTMS	-0.0412835	0.0430428
HOPX	-0.0412852	0.0568263
MAPK1	-0.0423594	0.0542826
COL4A1	-0.0425071	0.0244186
PIK3R1	-0.0425761	0.046847
TSPAN2	-0.0430763	0.253015
TAFA4	-0.0438438	0.0714232
DGKQ	-0.0440111	0.625187
MRPL12	-0.0441133	0.0561286
TCEA3	-0.0445776	0.0156136
BUD31	-0.0450632	0.160346
SMIM23	-0.0454175	0.103793
LSM3	-0.0454461	0.0677477
LAMTOR1	-0.0455409	0.0461407
ITGA5	-0.0456465	0.0384112
SNRPN	-0.0457012	0.205351
GPAA1	-0.0457042	0.0665916
TINAGL1	-0.0459577	0.0499227
SRGAP2B	-0.0460383	0.0758736
OGN	-0.0462139	0.0423612
FTH1	-0.0462779	0.0432542
ENTPD1	-0.046834	0.046448
IRF2BP2	-0.0468842	0.0318017
CENPT	-0.0472288	0.0279305
EVA1B	-0.0473713	0.044356
PIK3R2	-0.0474373	0.0654313
SCAF11	-0.047678	0.104813
RAB5B	-0.0481409	0.0916826
FKBP9	-0.0487209	0.0495467
SLC35E4	-0.0491974	0.0542454
HNRNPCL3	-0.0493706	0.0868821
HNRNPK	-0.0500395	0.05303
CYBC1	-0.0500493	0.0662502
KPNA3	-0.0503017	0.0569076
CREB3L1	-0.050391	0.0378104
SKP1	-0.0505995	0.066241
STXBP2	-0.0508537	0.0272594
PRPF39	-0.0511346	0.0672822
H2BC18	-0.0515378	0.0582636
CLTA	-0.0522332	0.0647419
ID2	-0.0525635	0.0832288
ZIC3	-0.0527087	0.0664502
ATP5PD	-0.0529697	0.0485798
SQSTM1	-0.0532994	0.0834174
PTPN6	-0.053355	0.571507
EPDR1	-0.053375	0.0646239
DTX3	-0.053791	0.567593
RGS2	-0.0544783	0.0464214
CBX4	-0.0546781	0.0806769
KCNJ10	-0.0549395	0.0951123
TFIP11	-0.0551035	0.0919524
UBE2E1	-0.0551466	0.0657923
C9	-0.0561744	0.104744
AEN	-0.0561814	0.0435042
C1QA	-0.0562065	0.0433464
VPS13B	-0.0562465	0.0879651
NAMPT	-0.0564563	0.0487825
KANSL2	-0.0564588	0.125957
CES1	-0.0566405	0.0595295
SARAF	-0.0567225	0.064133
H2BC17	-0.0568207	0.0535118
TCOF1	-0.0569732	0.0989839
CTSG	-0.0572593	0.0801386
MTAP	-0.0578555	0.000390658
GNS	-0.0578987	0.0561014
AGO1	-0.0579223	0.087256
SELPLG	-0.0581453	0.0647921
IVNS1ABP	-0.0588939	0.113551
HLA-A	-0.0590512	0.0883987
ZFAND3	-0.059138	0.0664558
DDX3X	-0.0598737	0.0766974
NDUFV1	-0.0599703	0.0591652
TYK2	-0.0602095	0.046135
HNRNPR	-0.0602723	0.0934795
UBXN1	-0.0604481	0.176091
CDH11	-0.0611371	0.0411574
SMN1	-0.0615596	0.0765245
GATD3A	-0.061589	0.219578
ARHGDIA	-0.0616992	0.053113
ZDHHC20	-0.0623717	0.103379
RAP1B	-0.0631452	0.0958918
CCT3	-0.0632582	0.311971
ARL2	-0.0635828	0.0665416
CCDC47	-0.0637028	0.109146
ART1	-0.0637641	0.162858
FKBP2	-0.0638632	0.107782
LY6E	-0.0640224	0.0653734
FCN1	-0.0641305	0.143424
DDOST	-0.0641378	0.0762
DLGAP4	-0.0645462	0.0743139
NFKB2	-0.0653509	0.107845
ARHGEF40	-0.0659049	0.208622
ASNS	-0.0674722	0.185613
BRME1	-0.0681838	0.270865
IKZF3	-0.0686256	0.438282
COX4I1	-0.0687036	0.107783
LPCAT4	-0.0687863	0.0794647
TBC1D9B	-0.0693903	0.10536
SMDT1	-0.0695456	0.0939978
JUP	-0.0699981	0.0935971
NKD2	-0.0703169	0.0684044
HNRNPUL1	-0.0705464	0.0657698
SNX3	-0.0708058	0.114831
MOXD1	-0.0708729	0.0647024
S100A4	-0.0712933	0.0748472
ERGIC3	-0.0714425	0.414553
PTPRA	-0.0716196	0.0369494
H1-0	-0.0719184	0.0788625
PHLDA3	-0.0727902	0.0646346
YY1	-0.0730036	0.114233
TAF2	-0.0738144	0.099596
NDUFB4	-0.0738394	0.0648225
MEST	-0.0739688	0.0929614
ZDHHC8	-0.0742386	0.0832662
PSMD14	-0.0744839	0.637491
TTC4	-0.0745547	0.119609
ECM2	-0.0747311	0.0781873
U2AF2	-0.0748172	0.0954674
QKI	-0.0752013	0.124403
LOXL1	-0.0752222	0.0825936
GEM	-0.0758167	0.0505389
RPN2	-0.0759154	0.0753593
EDF1	-0.0759185	0.0879251
SELENOW	-0.0763711	0.0749648
BARHL2	-0.076512	0.100272
RNASEH2C	-0.0765611	0.115583
STT3B	-0.0767514	0.138243
TNFAIP2	-0.0770962	0.0822023
ESYT2	-0.0771881	0.133798
VAMP8	-0.0773982	0.0789427
SLC35F3	-0.0774896	0.098721
GAGE10	-0.07793	0.138641
FHL3	-0.0783732	0.0717419
OR4Q3	-0.0787322	0.0646847
CDC42	-0.0790671	0.143319
ERGIC1	-0.0792286	0.0847476
ATP6V1G1	-0.0796853	0.114541
SLC30A9	-0.0797617	0.105057
SF1	-0.0798292	0.0666674
RBX1	-0.07993	0.088462
PPDPF	-0.0805902	0.346955
TSPYL2	-0.0811237	0.115176
ATP5PF	-0.0813065	0.140634
NOP10	-0.0823579	0.106934
RAB11A	-0.0825636	0.15443
ATP5IF1	-0.082631	0.113274
ZNFX1	-0.0826843	0.111568
MAGED2	-0.0828816	0.112311
LAMA4	-0.0830438	0.0591338
SP100	-0.08435	0.6328
FOXO3	-0.084811	0.134766
ADAM33	-0.0850572	0.0162735
NUDT4B	-0.0861438	0.0750916
SERPINB6	-0.0862451	0.113197
TMEM30A	-0.0864087	0.0999397
RASGRF1	-0.0868214	0.10794
USP25	-0.0869269	0.266276
CALR	-0.0871246	0.0811502
NACA	-0.0874934	0.0992571
GIT2	-0.0880867	0.15054
CD68	-0.0881364	0.0624251
STARD7	-0.0888361	0.149177
EIF3A	-0.0889224	0.0885772
HSD17B11	-0.0895894	0.131546
LAD1	-0.0900444	0.496678
BLOC1S1	-0.0901589	0.143458
ELL2	-0.0903978	0.141651
ECE1	-0.090693	0.109799
HLA-DMA	-0.0908737	0.194421
MACROH2A1	-0.0916144	0.130584
MAMDC2	-0.0917719	0.0204788
PSMC4	-0.0918598	0.133731
GATAD1	-0.0918678	0.135455
PRXL2B	-0.0919915	0.0843002
H3-3B	-0.0923786	0.143783
EMC2	-0.0924071	0.15955
RPL24	-0.0932245	0.271036
IRF1	-0.0935733	0.0832227
TMA7	-0.0939245	0.200193
CBWD2	-0.0943041	0.126014
RPS24	-0.0947732	0.288196
SERPING1	-0.0950994	0.0975644
CSNK2A2	-0.095393	0.260699
PUF60	-0.0961089	0.191
CNN2	-0.0965876	0.0965284
DNAJC4	-0.0967111	0.124391
GLIS2	-0.0968159	0.0597246
GRINA	-0.0970078	0.137125
C11orf58	-0.097076	0.100174
HM13	-0.098113	0.158154
PAFAH1B2	-0.0983009	0.141808
HDAC6	-0.0995766	0.214112
ALDOA	-0.0997903	0.128655
EIF3G	-0.100545	0.193559
MACF1	-0.100601	0.0926475
CCNL2	-0.101088	0.157493
KRTAP10-10	-0.10149	0.150685
OAZ1	-0.101648	0.129476
CREBRF	-0.10177	0.211134
ADAMTS3	-0.102128	0.12461
PFKL	-0.103348	0.160285
ZNF445	-0.103395	0.158333
PSMB1	-0.104002	0.142445
NDUFB3	-0.104312	0.147196
IFI30	-0.104486	0.0661411
CELSR2	-0.104502	0.223939
CDK9	-0.104616	0.196523
H1-2	-0.105176	0.186257
RAB7A	-0.105286	0.125098
PSENEN	-0.105605	0.122289
SRP9	-0.105719	0.270944
H4C1	-0.105963	0.131995
H3C13	-0.106495	0.098469
RNASE1	-0.10666	0.103379
SP2	-0.106818	0.0804748
TMEM63B	-0.107419	0.0854205
ANKLE2	-0.108325	0.240958
SAFB2	-0.108608	0.188595
C19orf25	-0.108639	0.24837
TMCO1	-0.108958	0.11733
CTBP2	-0.109096	0.13081
CTSF	-0.109816	0.149791
GPR183	-0.109843	0.24992
MVP	-0.109888	0.155939
ENO1	-0.110278	0.166589
HINT1	-0.110455	0.21423
ATP6V1B2	-0.110501	0.190424
FAP	-0.110704	0.0903809
EFHD2	-0.110895	0.194497
GTF2F1	-0.110941	0.171926
ZNF721	-0.111285	0.291447
KDM5C	-0.111307	0.28001
LUC7L	-0.111309	0.219096
EIF4H	-0.111507	0.153818
RPL36AL	-0.111726	0.207582
SEPTIN9	-0.111816	0.151634
SEC22C	-0.111947	0.0951923
SORL1	-0.112154	0.133032
H1-4	-0.112721	0.155807
IGFBP7	-0.113102	0.0951701
SF3B3	-0.113603	0.15705
TM9SF2	-0.114135	0.159942
FBRS	-0.114468	0.134979
TMBIM1	-0.114541	0.187309
SPPL3	-0.114941	0.182533
ATP8B2	-0.11512	0.198582
AP1S2	-0.115554	0.148249
MICOS10	-0.115669	0.331369
PLEKHA4	-0.115786	0.139502
CCDC8	-0.115952	0.136279
IGFBP4	-0.116332	0.0878317
MRPL33	-0.116746	0.196744
CST3	-0.116865	0.109908
RANBP3	-0.117208	0.123594
MED15	-0.117553	0.130656
TMED4	-0.117624	0.174644
TTYH3	-0.117765	0.131716
HIF1A	-0.117804	0.142033
CD82	-0.118198	0.13761
YIPF3	-0.118323	0.141785
GLIPR2	-0.11861	0.125958
CD63	-0.118715	0.11547
PLXND1	-0.119053	0.172102
STAT2	-0.119494	0.153562
TXNRD2	-0.120098	0.18364
HINFP	-0.12017	0.193257
CALHM3	-0.121414	0.176652
SDF4	-0.121696	0.131119
C1R	-0.121905	0.114648
PPP4R3A	-0.122004	0.237436
CTSL	-0.122233	0.0275498
PYCR2	-0.122303	0.22882
ZNF383	-0.122691	0.376905
PHPT1	-0.123614	0.143515
PIEZO1	-0.123759	0.835306
PLEKHF1	-0.123875	0.204642
RNASEH1	-0.123926	0.223299
PNN	-0.124411	0.334727
WAS	-0.124607	0.174299
ELOC	-0.12518	0.476157
PIP4K2A	-0.125427	0.130224
SLC3A2	-0.125595	0.142246
UBE2I	-0.126452	0.392404
SRPRB	-0.126509	0.156002
TAGLN2	-0.12717	0.14456
SKI	-0.127289	0.11595
H2AC20	-0.127779	0.287741
HK1	-0.128176	0.190001
SCARB2	-0.128276	0.19311
ELF1	-0.128636	0.690876
HBA1	-0.128824	0.170465
ASS1	-0.129036	0.0995023
CNOT8	-0.130453	0.177038
C8orf58	-0.130802	0.177648
RAB11FIP1	-0.131412	0.334058
CNDP2	-0.131889	0.207438
HNRNPA0	-0.132465	0.128671
TSPAN4	-0.132473	0.192497
MYC	-0.132586	0.203759
ADNP	-0.132714	0.321845
CLEC11A	-0.132795	0.160813
PSMD4	-0.13303	0.234081
FLOT2	-0.133116	0.157538
LTBP2	-0.133232	0.105347
MZT2B	-0.133603	0.167079
GBP3	-0.134032	0.205336
GATAD2A	-0.135023	0.182369
CLPTM1	-0.135258	0.1943
URI1	-0.135358	0.179911
TALDO1	-0.135623	0.205529
TGFBR2	-0.135793	0.112802
KCNH3	-0.135828	0.151535
YWHAB	-0.135981	0.210343
ERBB2	-0.136081	0.137561
WASF2	-0.13624	0.223182
CCDC137	-0.136261	0.308978
TNXB	-0.136557	0.123188
HES7	-0.136733	0.161142
ARMCX6	-0.136944	0.230601
CLIC1	-0.137464	0.171092
AOC3	-0.137929	0.185531
LASP1	-0.138167	0.148308
HNRNPC	-0.138398	0.217433
CITED2	-0.138421	0.120934
CDC42SE1	-0.139473	0.243581
SUB1	-0.139528	0.26148
PHF13	-0.139641	0.222758
MSN	-0.139728	0.14622
RAB8B	-0.139998	0.217827
RPS26	-0.14012	0.321892
MDFI	-0.140392	0.167208
SNRPD2	-0.140394	0.552716
CERS5	-0.140512	0.150869
ZC3H13	-0.140765	0.403103
CHMP4A	-0.140944	0.171441
ANXA7	-0.140966	0.161817
NUDT14	-0.141156	0.221295
CXCL12	-0.141336	0.222177
RPL8	-0.141716	0.278517
MLXIP	-0.141756	0.176599
USP15	-0.141809	0.645842
LDHA	-0.141831	0.177909
PLOD1	-0.142215	0.236313
MPST	-0.142579	0.291953
TERF1	-0.142583	0.365258
BEST1	-0.142704	0.24901
IFITM1	-0.142948	0.158148
TACC1	-0.143235	0.191779
BTG2	-0.143333	0.114182
AKAP8	-0.143377	0.288764
CFL1	-0.143396	0.164649
CS	-0.143938	0.271375
SLC4A5	-0.143947	0.175973
NDUFB7	-0.14416	0.172764
RTN4	-0.144238	0.122037
PTGES3	-0.145385	0.212282
XRCC5	-0.145407	0.163843
EMC10	-0.145743	0.300265
ESYT1	-0.145965	0.155898
COX7A2L	-0.146494	0.290156
HMGB1	-0.146609	0.187364
PLEC	-0.146729	0.163163
BDH2	-0.146734	0.446906
SLC39A1	-0.147736	0.158174
MID1IP1	-0.147851	0.18551
PLAC9	-0.147927	0.0589552
PPP4C	-0.148135	0.273852
POLD4	-0.148176	0.188483
BNIP2	-0.148712	0.286412
TPP1	-0.148805	0.404833
CDC16	-0.148835	0.442065
CT47B1	-0.149834	0.157337
ZCCHC24	-0.14996	0.160566
CBX6	-0.14999	0.291161
HMX1	-0.151287	0.172049
SPTAN1	-0.151726	0.18981
P4HTM	-0.151797	0.200576
GOLGA7	-0.15198	0.369315
HSBP1	-0.152026	0.206739
H2AJ	-0.152085	0.209141
NRG1	-0.15223	0.229583
PTGIS	-0.152537	0.166787
EXOC7	-0.152539	0.510464
PILRB	-0.152694	0.261872
CTSK	-0.152894	0.176049
ACSL4	-0.153137	0.139934
SPAG8	-0.153385	0.317696
SND1	-0.15351	0.228006
THYN1	-0.153971	0.25527
CCNG2	-0.154546	0.351048
FEM1C	-0.154708	0.269355
SH3BP2	-0.154721	0.301237
BAK1	-0.154785	0.337463
ATG4B	-0.154805	0.266788
MT1M	-0.155443	0.173247
USP17L3	-0.155556	0.114813
ARHGAP17	-0.155712	0.292211
ECM1	-0.156225	0.173287
GNB2	-0.157069	0.139085
INMT	-0.157556	0.11524
SMC1A	-0.157821	0.332613
KHSRP	-0.158091	0.319557
NR1H2	-0.158579	0.284143
GAA	-0.158652	0.209843
RGS18	-0.158773	0.231757
AIDA	-0.158888	0.307946
TMEM43	-0.158934	0.192717
EIF5A	-0.158947	0.25607
NCL	-0.159174	0.213503
TBC1D3C	-0.159295	0.455724
VIM	-0.159424	0.177994
ARPC3	-0.159523	0.177878
TLR2	-0.159957	0.203001
SF3A2	-0.160005	0.180433
PSMA7	-0.16003	0.131147
MBD2	-0.160147	0.279361
MUC20	-0.161087	0.264183
RPL29	-0.161336	0.255619
MED29	-0.161595	0.386177
TIAL1	-0.162123	0.335529
ANXA6	-0.162146	0.507997
SLC25A5	-0.162461	0.278945
RIOK3	-0.162524	0.226019
FAHD2B	-0.162735	0.303105
CIC	-0.162768	0.308829
CAMK1D	-0.162896	0.247304
PPP2CA	-0.163218	0.274314
RERE	-0.163509	0.235076
TBCB	-0.164306	0.230337
SRI	-0.16438	0.281997
BANK1	-0.164387	0.142405
RNASEK	-0.166481	0.201161
SNRPC	-0.166499	0.645764
RBM23	-0.166837	0.345761
ATP5MK	-0.167017	0.521071
TLN1	-0.167141	0.175554
TNIK	-0.167479	0.382592
CPTP	-0.167558	0.193913
TLE5	-0.16774	0.304749
PREP	-0.167914	0.21645
EWSR1	-0.168004	0.322586
RACK1	-0.168444	0.244582
ADGRE5	-0.168541	0.17921
ZMAT2	-0.168632	0.266779
SYMPK	-0.168661	0.287061
RNF181	-0.16913	0.251144
GATA2	-0.169573	0.185627
MTDH	-0.17007	0.197216
AMY1A	-0.170569	0.394589
TRAF4	-0.170756	0.208773
STK19	-0.170757	0.212761
BRD4	-0.170983	0.276226
ZC3H11A	-0.171054	0.273475
PGD	-0.171135	0.162525
TMEM167B	-0.171251	0.327809
SLC35C2	-0.171461	0.389707
PPHLN1	-0.171639	0.601479
CLK2	-0.172175	0.374169
BACE2	-0.172482	0.198729
CGRRF1	-0.173059	0.315905
MAPK14	-0.173288	0.305937
CNBP	-0.173489	0.267819
IL1R1	-0.173915	0.228196
SLC12A4	-0.174231	0.255143
HMGCLL1	-0.174413	0.224375
PCGF2	-0.174657	0.256733
USP34	-0.174726	0.254809
HUS1	-0.174889	0.346731
NHP2	-0.175009	0.695774
CDC73	-0.175107	0.345925
SLC9A3R2	-0.175597	0.179836
SURF4	-0.175657	0.23503
PRKAR1A	-0.175719	0.203563
SMIM7	-0.175951	0.316049
TMED10	-0.176224	0.0375852
UQCRC1	-0.176424	0.374808
GPS1	-0.17653	0.395701
CHCHD2	-0.177049	0.33356
DCLK2	-0.177109	0.333672
CAPZB	-0.177117	0.25
UBB	-0.177776	0.263637
OGA	-0.178178	1.1446
ANKRD10	-0.178182	0.205165
SELENOP	-0.178271	0.166387
TMEM18	-0.178957	0.223092
PITX1	-0.178987	1.38844
C1QTNF1	-0.179022	0.392792
BRD2	-0.179402	0.511618
S100A13	-0.179407	0.215788
TRIR	-0.179697	0.162952
RPL12	-0.179705	0.218203
CUTA	-0.180012	0.310435
RAF1	-0.180154	0.236845
KLF16	-0.180423	0.28642
XBP1	-0.180943	0.286171
THY1	-0.181122	0.120014
SNRPD3	-0.181475	0.378982
AKT2	-0.182038	0.300453
IP6K2	-0.182059	0.408974
PSMA1	-0.182204	0.372267
RAB23	-0.182606	0.18784
CHSY1	-0.18296	0.196194
KLF2	-0.183459	0.226602
PDCD1	-0.184652	0.295818
RAPGEFL1	-0.185949	0.840273
RALGDS	-0.186615	0.318979
GNAS	-0.186836	0.188654
TMX3	-0.1869	0.231285
HERPUD1	-0.187737	0.394895
H2BC5	-0.187945	0.383279
DDT	-0.188701	0.266992
CAMK2D	-0.188832	0.688461
GDI2	-0.189067	0.286299
MARCHF2	-0.189347	0.481167
ARSA	-0.189591	0.323796
PCBP1	-0.189859	0.31292
VAT1	-0.190363	0.202557
PRKCZ	-0.191152	0.606274
NDUFA13	-0.191253	0.267595
CTDP1	-0.191728	0.221798
CYCS	-0.191979	0.277247
MIF	-0.191986	0.363904
CYP2W1	-0.192189	0.197913
DELE1	-0.192242	0.246884
ZNF705A	-0.192373	0.176751
CD52	-0.193148	0.15308
UTF1	-0.19316	0.316299
SCO2	-0.193394	0.552735
ZDHHC12	-0.194205	0.399923
TRMT112	-0.194692	0.349676
C5orf15	-0.195293	0.225273
H2AC6	-0.195602	0.35292
PDXDC1	-0.195605	0.393243
MCRIP1	-0.196238	0.267432
DBNL	-0.196334	0.285608
CANX	-0.19661	0.277986
SPOP	-0.197183	0.379727
ERP29	-0.197292	0.260688
SNRPG	-0.197404	0.474418
RETREG3	-0.197712	0.345286
MAP4K4	-0.19785	0.336878
PCNP	-0.198478	0.269907
UQCRB	-0.19856	0.414885
DDB1	-0.198715	0.256037
MIA3	-0.19913	0.511373
NDUFA4	-0.200111	0.328739
NRSN2	-0.200452	0.269429
UBL5	-0.201184	0.230524
CAPNS1	-0.201296	0.328323
NDUFS5	-0.201901	0.167818
FOXD4L5	-0.201945	0.189447
EMP3	-0.202358	0.289579
GLG1	-0.202496	0.198953
SDHC	-0.202505	0.38005
ZFP36L1	-0.202641	0.292292
CCT6A	-0.203347	0.296427
TYMP	-0.203419	0.23832
CSNK1G2	-0.204563	0.817355
GPAT4	-0.204603	0.434758
PRRX1	-0.204886	0.21252
GRB2	-0.204927	0.252845
PLTP	-0.204984	0.197644
TRAM2	-0.205681	0.375119
RABEPK	-0.205994	0.453857
INO80E	-0.206671	0.277108
ZNF346	-0.206771	0.387958
TET3	-0.207377	0.455704
MARCKS	-0.20762	0.267438
MAEA	-0.208066	0.39169
TOR1AIP2	-0.208124	0.493114
SLC25A6	-0.208132	0.251632
HDAC1	-0.209243	1.13794
PSG11	-0.211343	0.571158
ELOB	-0.21149	0.313979
ILF3	-0.21193	0.233728
CSDE1	-0.212058	0.53358
POU6F1	-0.212887	0.279184
RTN3	-0.213291	0.346416
VDAC2	-0.21343	0.298887
SDHB	-0.21352	0.390486
LCP1	-0.213608	0.256859
ARL6IP4	-0.213632	0.487593
GNG5	-0.213745	0.270857
OPTN	-0.215505	0.393074
GNAQ	-0.215525	0.57327
ZNF208	-0.217078	0.477084
ARRDC3	-0.217197	0.35498
RCC2	-0.217654	0.785053
SEC24D	-0.21777	0.309662
NSUN5	-0.218018	0.421004
ARPC1B	-0.218047	0.183803
PNRC2	-0.218494	0.593579
TUFM	-0.218654	0.327224
CCS	-0.219099	0.523131
BAX	-0.220414	0.255391
GYPC	-0.220478	0.274402
SSR4	-0.220884	0.472753
SLC38A2	-0.221648	0.228796
VPS4B	-0.221667	0.312495
MMS19	-0.221852	0.316904
TRIM28	-0.221939	0.314979
TNFAIP8	-0.222013	0.383223
GABARAPL2	-0.222467	0.221506
FCGR2C	-0.223034	0.324902
USP17L15	-0.223475	0.195877
TNFAIP1	-0.223536	0.348822
ATF4	-0.223637	0.34301
PLAC8	-0.223941	0.192862
LBH	-0.224183	0.193946
H3C15	-0.224305	0.917391
KDM4B	-0.224348	0.490186
FAM53B	-0.226352	0.31911
ANKRD36B	-0.226666	0.530748
GPX4	-0.227225	0.306777
P4HB	-0.227252	0.21851
CD93	-0.22729	0.22125
PRPF8	-0.227888	0.304502
CYP2A6	-0.227902	0.404529
KRTAP5-1	-0.227968	0.219709
IREB2	-0.228239	0.444718
F12	-0.228429	0.45214
SMIM14	-0.228494	1.07407
USP10	-0.22946	0.489075
FOXP1	-0.229997	0.300688
BUB3	-0.230004	0.415766
ARHGEF17	-0.230093	0.51128
RPL35	-0.23016	0.314886
RBMS1	-0.230269	0.408869
AHNAK	-0.230345	0.302868
EGFL7	-0.230643	0.229068
BCL2L2	-0.231053	0.255915
POC5	-0.231164	0.319943
SRSF9	-0.231823	0.472761
RCN1	-0.231881	0.296362
CAPZA1	-0.232389	1.11458
CD53	-0.233513	0.27493
RPL15	-0.233703	0.440359
NICN1	-0.234697	0.33821
GAK	-0.234701	0.332393
DPH1	-0.235889	1.50094
EVL	-0.236223	0.336493
PAM16	-0.23634	0.384095
KIAA2013	-0.236612	0.489975
RPS25	-0.237059	0.585088
RNF149	-0.237168	0.336063
SIGLEC16	-0.237349	0.451207
BCL9L	-0.238177	0.300102
DUOX1	-0.238355	0.342871
POLDIP2	-0.238474	0.371245
TMBIM6	-0.238639	0.313381
RGS3	-0.23867	0.417081
TXN2	-0.238875	0.373102
TCP1	-0.238999	0.440261
MOB1A	-0.240159	0.389068
FKBP1A	-0.241537	0.346963
ISOC1	-0.242261	0.403001
PRKACA	-0.242283	0.330427
PBX2	-0.243732	0.438526
KIAA0930	-0.244795	0.629046
BLK	-0.244932	0.374751
MBTPS1	-0.24509	0.482878
ARHGAP20	-0.245208	0.371375
NFYA	-0.245571	0.310691
TLE3	-0.246045	0.887773
DDHD2	-0.24609	0.458945
HNRNPUL2	-0.246504	0.483041
SHFL	-0.246589	0.32988
CNIH1	-0.246785	0.290039
ARHGAP45	-0.246805	0.271462
RANBP2	-0.246964	0.592382
UBE2D3	-0.248092	0.336845
UBR1	-0.248123	0.493873
STX7	-0.248853	0.364335
ATXN1	-0.248878	0.794847
ATXN2L	-0.249299	0.549313
FMOD	-0.249784	0.269986
TNK2	-0.24986	0.450868
DYNLT3	-0.25031	0.502773
COL15A1	-0.25038	0.210597
TPI1	-0.250404	0.486508
POLR2E	-0.250433	0.383771
METTL7A	-0.251362	0.759696
SYNGR2	-0.251438	0.264682
LRRFIP2	-0.251916	0.417115
CCAR1	-0.253568	0.556703
CREBBP	-0.254389	1.0214
NT5DC2	-0.254795	0.355759
MIDN	-0.254802	0.291634
RPL36	-0.255129	0.615788
SREBF2	-0.25564	0.277683
FDCSP	-0.255649	1.87241
VPS29	-0.255969	0.4252
H4C4	-0.256206	0.449618
CCDC124	-0.256259	0.658542
HSPG2	-0.256325	0.269986
CLIC2	-0.256881	0.425727
RMDN2	-0.257024	0.39635
NOC2L	-0.25793	0.424988
NUDC	-0.258722	0.535137
EIF2S3B	-0.258812	0.407887
TSNAX	-0.259725	0.543227
RPL22	-0.259937	0.703035
GLUD1	-0.260592	0.824118
KRT28	-0.260643	0.448872
NOP53	-0.261134	0.277996
DAZAP2	-0.261488	0.796219
SPANXA1	-0.2618	0.379957
DHRS1	-0.261804	1.71208
H2AC12	-0.261911	0.447171
FSCN1	-0.26201	0.266406
TIMM23B	-0.2623	0.652588
C8orf74	-0.262697	0.597595
RPL41	-0.264104	0.457073
ARFGAP1	-0.26442	0.39665
SLC25A11	-0.265112	0.461211
SNRNP70	-0.265434	0.536618
PHC2	-0.265624	0.561512
FXR1	-0.266689	0.577762
ACTR3	-0.267073	0.268942
GPS2	-0.26735	0.67169
MLLT10	-0.267765	0.417059
UBE2V1	-0.267859	0.514453
GCA	-0.268544	0.440977
HDLBP	-0.268605	0.331787
UBE2Z	-0.268613	1.17753
PHB	-0.268892	0.344891
UBALD1	-0.269405	0.372143
IFITM2	-0.269527	0.54446
EEF1D	-0.270649	0.580964
PPP4R3B	-0.270858	0.664254
CHMP6	-0.271182	0.5613
SAR1A	-0.271318	0.44991
PTMA	-0.271865	0.459897
DPP7	-0.271917	0.355716
SUPT4H1	-0.27195	0.768942
RPS11	-0.27216	0.831257
RPL17	-0.27238	1.00145
FKBP8	-0.27263	0.48971
UXS1	-0.272651	0.51023
HNRNPA3	-0.272767	0.497826
AFF4	-0.273003	0.832178
ZNF430	-0.273484	0.452198
CCL18	-0.273826	0.186649
HMGN1	-0.274149	0.899935
MBD3	-0.274611	0.61424
SSU72	-0.275199	0.58293
SMARCB1	-0.275982	0.346261
FXYD5	-0.276125	1.06202
PLEKHJ1	-0.276999	0.526953
ERH	-0.277458	0.418336
ATP5MG	-0.277466	0.314138
ADRM1	-0.277539	0.516436
KCNJ4	-0.277673	0.419613
ADAM19	-0.27773	0.388178
PRDX5	-0.278054	0.349412
HNRNPL	-0.278619	0.403045
DHRS3	-0.279151	0.436691
KDM2A	-0.279178	0.748586
TRAF3IP3	-0.279285	0.302607
PTPN5	-0.279545	0.427822
[truncated: 797 more rows]

## Sheet: S1E
Target name	Log2	-log10 pvalue
IGHM	2.03584	2.97244
IGHG1	1.98978	1.27379
IGKC	1.84166	1.11683
IGHG4	1.64937	0.962555
IGHG2	1.57347	0.941548
IGHG3	1.51671	0.889784
SCGB3A1	1.49267	1.772
ID1	1.45478	3.53121
CHI3L1	1.30779	3.0323
UPK3BL2	1.26429	4.64861
IGHA1	1.18209	0.350349
IGLL5	1.15715	0.581408
HLA-B	1.14746	2.95862
SPP1	1.1237	1.67231
H2BC5	1.11811	3.21274
NR4A1	1.0883	0.963057
SFRP2	1.03327	1.08076
CORO1A	1.03094	2.37649
CTSB	1.03042	1.92147
UPK3BL1	1.02091	3.08305
PTPN6	1.01685	3.89896
SCN9A	1.00397	1.43195
RPS28	0.993962	2.42928
IFI30	0.991139	1.3751
NPIPB6	0.981746	3.55417
JAK3	0.943531	3.15466
CDK5RAP3	0.941404	3.3581
HLA-F	0.940674	4.69539
DDX17	0.933862	2.30842
C3	0.931113	1.82007
LTB	0.923697	1.95919
APOE	0.896575	1.56961
RPL13A	0.891351	2.30607
ATP5MC2	0.878084	2.01032
RPL18	0.868899	1.7566
PKN3	0.867649	1.42862
BCL3	0.863983	2.25074
H2BC8	0.860335	2.19479
USP17L3	0.860161	1.57584
RPS11	0.859125	1.88474
TYMP	0.859026	2.58078
RPS3	0.849716	1.84319
TRBC1	0.842719	1.35616
PIM2	0.834122	2.46364
RPS8	0.832632	1.86219
TENT5C	0.831388	1.89073
TRAC	0.829869	1.77933
HLA-E	0.814682	1.70107
RPLP0	0.814083	1.63381
GNAI2	0.812856	1.9394
H4C12	0.802652	1.65427
EEF1B2	0.800305	1.86879
RPS5	0.800285	2.23687
RPL41	0.800172	2.50739
EEF1G	0.799436	1.65515
H1-5	0.798721	2.77736
RPS18	0.798362	1.68784
RPL13	0.79783	1.9766
PGGHG	0.797113	2.87299
RPS4Y1	0.793561	1.87683
H2BC18	0.791786	2.59969
PTPRCAP	0.786834	1.69991
RPS17	0.785001	1.97199
SEPTIN9	0.783171	2.19387
GSTP1	0.782116	1.42319
CTSH	0.781994	1.19835
EVL	0.780631	2.30146
RPS9	0.77868	1.92187
ID3	0.777892	2.0452
RAC2	0.776641	2.41249
RPL28	0.776136	2.08778
TIMP1	0.767757	1.97375
DBNL	0.766893	2.57205
HLA-DMA	0.765683	1.55309
XBP1	0.761619	1.25438
MLLT6	0.757967	2.32763
RPS2	0.756403	1.43681
CAPG	0.753522	1.82402
CD68	0.752713	1.07715
RPS27	0.749346	1.8734
PSMB9	0.743591	2.51938
RPL27A	0.742943	1.70857
RPS19	0.742505	1.40204
STAT6	0.742273	2.16115
GPNMB	0.741896	1.65835
RPL9	0.739011	1.73829
SCGB1A1	0.739	0.515554
RPLP2	0.738722	1.35571
RPL29	0.737872	1.7522
RPL10A	0.736379	2.35893
LAPTM5	0.735533	1.47365
USP17L11	0.734516	2.01264
RPS29	0.733741	1.91467
EGFL7	0.73349	2.69344
CD74	0.731758	1.30409
RACK1	0.729587	1.76586
GTF2I	0.727143	3.11187
RPL30	0.723048	1.94891
LSP1	0.722585	2.68278
SLC2A3	0.722575	2.19746
H2BC4	0.721175	2.44716
AUP1	0.720848	2.39536
SYNGR2	0.720255	1.66258
RPS12	0.719141	1.67457
ARPC1B	0.713094	1.93132
USP17L12	0.711996	2.28237
H1-4	0.709806	1.64349
HLA-C	0.709579	1.75358
POLR2J2	0.709053	2.4748
H2BS1	0.706363	2.54583
RPS6	0.705132	1.88599
RPL38	0.705112	2.18081
TNIP1	0.704944	3.46458
RPL36	0.704744	1.87136
PABPC1	0.704028	1.81809
CTSL	0.702578	2.49664
ARHGEF1	0.702376	1.8246
MIF	0.702068	2.71184
GABARAP	0.702	1.39647
ITGB2	0.701178	2.01782
RPL11	0.700802	2.01197
CTSC	0.700291	1.08001
ATP5IF1	0.698855	1.91377
CIITA	0.698654	1.77786
HMGA1	0.696657	2.12445
RPSA	0.695697	2.29934
IGFBP4	0.693062	0.786852
EIF5A	0.690801	1.47295
ZMIZ2	0.690457	2.71987
RPL32	0.689473	2.10917
TMEM176B	0.687493	1.02346
ARHGAP45	0.68664	1.11866
RPL31	0.686609	2.08533
RPL35	0.68609	1.81039
ZFP36L1	0.684174	1.41257
FXYD5	0.684084	3.16787
SRSF2	0.682082	2.23187
RPS10	0.681937	2.04004
LGMN	0.680568	1.45997
RPL19	0.678898	1.54149
PPDPF	0.67853	1.97379
TARDBP	0.677453	2.45708
H1-2	0.675918	2.36523
CD52	0.675857	1.47604
RPL36A	0.675046	2.40248
CBWD2	0.673865	2.47388
SSR4	0.673493	1.97522
CYBA	0.671407	2.02276
PIM3	0.671273	1.69896
NME2	0.670999	1.89971
HP1BP3	0.66978	1.63441
RPS20	0.668031	1.54452
DOCK2	0.668029	2.51549
RPL7A	0.66372	2.23904
EEF1D	0.663306	1.50495
RPL17	0.663246	1.90463
PSME2	0.661053	2.50449
RPS14	0.656562	1.79325
PFN1	0.655777	1.8251
ACADVL	0.653095	2.06164
G3BP1	0.652584	1.43374
RPL22	0.652226	2.03751
CSK	0.650896	2.38455
PKM	0.650419	2.18479
HNRNPC	0.649436	2.58503
IER3	0.648553	1.01661
RPL6	0.648381	1.94437
CIB1	0.647309	1.70206
RAB7A	0.646619	1.47362
EIF4A1	0.646344	1.1397
RPL37	0.644719	2.00742
TGM2	0.643328	0.94749
ARHGDIB	0.640371	1.93088
FKBP8	0.640294	1.98082
EIF3C	0.63735	2.12846
ARL6IP4	0.636493	1.47839
SCAMP2	0.629212	2.1958
RPS3A	0.62873	1.6906
LCK	0.625488	2.72805
H3C2	0.623845	2.43776
CIRBP	0.623658	1.41398
RAB11B	0.623094	1.41548
FABP5	0.621526	3.3485
B2M	0.620655	1.19258
RPL34	0.619088	1.62534
H3C10	0.61906	2.10403
TNFRSF25	0.619001	2.34204
RNF213	0.618663	2.08713
JUP	0.618374	2.08367
RPL37A	0.61676	1.47333
RPL26	0.616002	2.43567
CYBC1	0.615812	2.20299
SERF2	0.614739	1.42319
RAPGEF1	0.614578	1.47396
H4C15	0.613119	2.32607
RPS23	0.612644	1.51372
PFDN5	0.610549	2.45076
ATXN2L	0.609846	3.02491
CCL18	0.609785	1.10201
H1-10	0.609311	2.02163
AGPAT4	0.60799	1.62438
C1R	0.607611	1.0899
SLPI	0.60753	0.898492
AKNA	0.606834	1.17632
RASA4	0.606638	3.16835
CD63	0.606382	1.16234
COX7B	0.605945	2.21728
LDHB	0.6059	1.22442
RPL12	0.605029	1.73691
HIF1A	0.604731	1.29604
COX16	0.604677	1.11448
BRI3	0.604571	1.08245
SRRM2	0.604133	1.66321
COX6B1	0.604004	1.4679
NDUFS8	0.603569	1.96946
UBE2B	0.602508	1.21642
PDXDC1	0.601007	1.51013
CLIC1	0.600738	1.80762
NDUFB8	0.600101	1.99463
PDIA4	0.599964	1.37502
CREBBP	0.599941	2.32963
GRN	0.598861	0.750292
PIGR	0.598133	0.577234
CYB5A	0.597832	0.908022
PLAAT4	0.596793	2.28376
ZNF761	0.596786	2.90378
SQSTM1	0.594947	1.68439
RPL18A	0.593773	1.60681
HNRNPA2B1	0.589768	1.50655
OAZ1	0.589483	0.862693
MACROH2A1	0.589443	2.18067
PCBP1	0.587843	1.15944
NBPF12	0.586136	1.86415
DERL3	0.584684	0.986461
MZB1	0.583515	0.61732
NBPF26	0.583456	2.02205
EMP3	0.582991	1.34022
QKI	0.581978	1.67524
WASHC1	0.580414	2.58162
FTH1	0.579545	1.03572
RPS25	0.578058	1.64164
TTC31	0.576608	3.33249
H2AC19	0.575771	1.88917
MRPL41	0.575532	2.8552
RPS13	0.575506	1.46876
RNF181	0.575266	1.48496
HNRNPM	0.57452	1.83293
NPIPB3	0.574337	1.68435
RPL8	0.574239	1.43965
RPS15	0.574125	1.6437
GPX4	0.573808	1.34133
ALDOA	0.571583	1.45972
MYL12A	0.570975	1.0543
TRAF3IP3	0.570771	2.49805
MAN2C1	0.5704	3.03655
SUB1	0.570174	1.4299
FBL	0.569342	1.24185
OGFR	0.568701	1.66551
TM9SF3	0.56772	1.61518
ATF7IP	0.567239	1.7534
ANKRD11	0.567016	1.71849
CSNK1D	0.56542	1.70584
IRF3	0.56498	1.73946
RPLP1	0.564182	1.25269
FKBP2	0.563929	2.54055
RPS15A	0.563854	1.54015
SLC25A6	0.563463	1.58475
H3C13	0.561266	2.04792
MEF2D	0.561212	2.07131
ELOB	0.560907	2.06165
PCBP2	0.560377	0.853935
RPL35A	0.5595	1.74598
HLA-DQB1	0.559031	0.706717
C1S	0.558794	1.03669
ERP29	0.558707	1.97615
IFITM1	0.556178	1.30439
PSMB4	0.556112	1.90062
RPS27A	0.555927	1.184
TAPBP	0.555713	1.45326
NACA	0.555557	1.55259
CSTB	0.555338	0.975669
ST6GAL1	0.554159	2.8686
HNRNPU	0.553193	1.16501
RPS21	0.550045	1.65846
EIF3K	0.549076	1.5671
HLA-DRA	0.54776	0.726365
S100A11	0.546874	1.12568
RAB13	0.544823	1.83567
SERPINH1	0.544627	0.758306
IFI16	0.543999	1.23531
BTG1	0.543936	0.897561
VIM	0.543684	1.13036
HNRNPDL	0.542727	1.09583
THEM5	0.54268	2.09253
USP17L17	0.54257	0.943653
PPT1	0.541754	0.996882
C4B	0.540541	0.958842
DDX39B	0.540295	1.47766
PSMD2	0.539995	1.63727
GGA2	0.539492	1.95564
NDRG1	0.537943	1.02963
UQCR11	0.537876	1.7973
RPS7	0.537118	1.69431
CCL5	0.536717	1.26191
GRB2	0.535319	1.28078
ATP2A3	0.534846	1.41322
SAP25	0.534625	1.8346
BSDC1	0.534278	1.66945
LGALS3	0.534249	0.881193
MICAL1	0.533669	1.5864
SELENOM	0.532315	0.931054
RHOC	0.531941	1.15695
P4HB	0.531855	0.991344
H2AC6	0.531684	1.70612
YBX1	0.531618	0.946161
RNASEH2C	0.531205	2.56863
THRAP3	0.529908	1.66156
ARPC2	0.529688	1.78165
RELB	0.527901	2.21364
NUCB1	0.527859	0.980589
TCIRG1	0.527502	1.63253
SH3BGRL3	0.527462	1.36926
EIF4B	0.527304	1.02819
NSUN5	0.527104	2.44071
RPL15	0.526736	1.3728
CANX	0.526694	1.05703
ZNF207	0.525814	2.37632
ATP6V1G1	0.525495	1.57641
CTSD	0.52548	0.679533
RPL27	0.524841	1.72903
HNRNPA3	0.524623	1.82576
BLOC1S1	0.524312	1.75814
RPS16	0.522984	1.12183
PTMA	0.520622	1.12549
DHRS1	0.520529	1.15901
ARFRP1	0.52031	1.37061
PDAP1	0.520069	1.58782
CTSZ	0.519592	1.07173
TPM3	0.519415	1.85765
SRSF9	0.519163	1.53673
RBCK1	0.518891	2.09186
HM13	0.518436	1.2103
HNRNPH3	0.518309	1.65259
HLA-DPB1	0.517993	0.814447
KDM2A	0.517765	1.83176
SELE	0.51771	1.8853
COL3A1	0.517581	0.457375
CALR	0.516963	0.971522
RPL4	0.516542	1.28851
ATP1A1	0.51635	1.20737
RSRP1	0.515578	1.92165
UGCG	0.514962	1.58694
RPL21	0.513876	1.66477
SRP9	0.513703	1.0268
ADAMTS4	0.513192	1.0893
RPL23	0.512663	1.46845
COX4I1	0.512595	1.51869
H1-3	0.51192	1.59156
NDUFB1	0.510764	1.75616
SP110	0.508929	1.52875
FKBP1A	0.508565	1.46106
HLA-DPA1	0.508106	0.883414
CNBP	0.507713	1.05861
RPL39	0.507348	1.05215
TOMM7	0.507264	1.052
SF1	0.50633	1.29727
PLXND1	0.505507	0.954752
CFB	0.504311	1.55352
FCMR	0.503077	0.00406169
RUFY1	0.502704	1.44119
CCNG2	0.502569	2.20637
HNRNPD	0.502067	1.28145
SAT1	0.501038	0.664247
DAZAP2	0.501036	1.7459
DAZAP1	0.500917	0.361705
WFDC2	0.500774	0.643171
UCP2	0.500621	1.1828
TNIK	0.499087	1.61325
TCF25	0.498757	1.94901
PLAU	0.498136	1.54636
SNX5	0.497495	1.66981
SNRPD2	0.496782	1.4936
DPP7	0.496283	2.38149
PARVG	0.496102	1.37184
MAP3K14	0.496012	2.61209
NEK6	0.495048	1.78613
CAPNS1	0.49465	0.919294
HMGN1	0.494148	2.3425
U2AF2	0.494034	1.61284
ITM2A	0.49391	2.31403
HSP90B1	0.493748	1.25443
NDUFB2	0.493334	1.32546
PTOV1	0.492697	1.49544
IL32	0.492105	1.35794
EIF2S3B	0.490355	0.853233
IRF2BP2	0.490091	0.963731
RPL7	0.490087	2.00309
ARRDC3	0.488436	1.84847
DNM2	0.488189	2.09379
USP17L15	0.487802	1.13018
STING1	0.487084	1.37751
GAK	0.48611	1.55293
LAMTOR2	0.485911	2.09012
FAU	0.485661	1.44761
NOP53	0.485533	1.30992
COX8A	0.485026	1.19801
KLF16	0.484934	1.85856
SRSF6	0.484442	1.54663
USP15	0.48331	2.46693
CD5	0.483189	0.710865
RAB5C	0.482881	1.53977
ACP5	0.48274	0.734329
SSR2	0.482028	1.21797
CYP51A1	0.48183	2.1273
RALY	0.48076	1.59325
BCAM	0.480123	1.03416
CCND2	0.478984	1.20023
MEPCE	0.478655	1.62584
HNRNPCL4	0.47777	1.98323
UQCRHL	0.47588	1.45637
STMN3	0.475571	2.1778
H3-3B	0.474885	0.88469
RPS24	0.474803	1.95725
MAX	0.474466	1.66811
ZBTB7A	0.474451	1.55931
RPL14	0.474398	1.0565
SHC1	0.471908	1.39126
NPDC1	0.471904	1.98322
SP100	0.471836	1.55231
PPP1R13B	0.471649	1.42039
ITGA4	0.471644	1.69841
STX7	0.471129	1.32725
ARPC3	0.470901	1.40592
C11orf58	0.470808	0.998533
AHR	0.470682	1.31768
RCC2	0.470679	0.914985
MYH9	0.470038	0.35162
CD44	0.469145	1.33053
HNRNPA1	0.46878	1.24414
NCOA4	0.468331	1.29618
ARPC4	0.468107	1.60513
NUDC	0.467856	2.20627
ERGIC3	0.467189	1.33609
MAN2B1	0.46557	1.46917
SOD3	0.465078	0.872206
CBFB	0.464606	1.55623
GRK2	0.464589	1.27416
TM4SF1	0.463407	0.987305
H3-3A	0.462666	0.877429
ADGRG1	0.462136	1.40107
CHD2	0.462039	2.6221
HNRNPAB	0.461976	1.58723
LGALS9C	0.461739	1.49459
HGS	0.461184	1.67928
SPI1	0.460516	1.27947
SERBP1	0.460485	1.55774
PSMA7	0.460358	1.66542
LAMP1	0.458863	0.986687
ISCU	0.458177	1.16589
HSD17B11	0.458155	1.59497
MAPK8IP3	0.457926	1.68044
LRCH4	0.457798	1.24225
CLTC	0.4577	0.843621
ATP5PB	0.457051	1.34088
RUVBL2	0.456879	1.20023
RPS4X	0.456689	0.853185
ATP1B1	0.456277	0.648244
TOP1	0.45621	1.70998
VAT1	0.455896	1.21721
HLA-DRB1	0.455855	0.58219
RNASEK	0.455846	1.09998
RPL24	0.455514	0.99491
TMEM106C	0.455084	0.873383
STAT3	0.455012	0.828264
NPM1	0.45498	1.26073
CDC37	0.454479	1.41389
CHKB	0.453804	1.5767
UBE2I	0.453758	1.71082
ECE1	0.453452	0.934008
TNK2	0.453407	1.67071
CNN2	0.453407	1.07213
IL10RA	0.453151	0.993498
ADCY7	0.45286	2.00956
SND1	0.452775	1.39485
SNRNP70	0.451886	1.20434
RPL5	0.451595	1.31815
VAMP8	0.450834	1.0132
NCOR2	0.450751	1.68168
CCNL2	0.449832	0.90925
SEL1L	0.449599	2.00312
PDIA6	0.449294	1.15357
ANXA11	0.448776	1.68006
ST13	0.448658	1.9903
YARS1	0.447768	2.38169
ABCA3	0.447671	0.487533
ERAP1	0.447499	1.64676
CD14	0.44734	0.913146
YWHAB	0.447321	1.0952
ATP5F1A	0.447116	1.24447
LPCAT1	0.446689	0.588058
KRT15	0.44668	0.454113
MMP2	0.446675	0.481413
SOX18	0.445896	1.66906
FADS2	0.445592	1.29339
TPD52	0.445074	1.62691
WBP1	0.444578	1.42026
GNB2	0.444551	1.26039
INO80E	0.444246	1.64032
FBP1	0.443294	0.687502
VCP	0.443228	1.2775
EDF1	0.443161	1.03928
MTDH	0.442264	1.22213
RNF187	0.441564	2.36187
EWSR1	0.440248	1.31965
CD248	0.439988	0.731305
AGR2	0.438618	0.623378
AGAP9	0.437864	1.6585
OGT	0.437762	1.59502
SNU13	0.436883	1.16274
GATD3A	0.436036	1.58171
C1QTNF1	0.435602	0.991579
SELENOF	0.435221	2.12113
POLR2J3	0.435097	2.71886
ODF3B	0.434911	1.81412
IRAK1	0.434831	1.48787
GMFG	0.434752	1.16371
MKNK2	0.433943	1.02137
TMEM175	0.433049	0.918584
SERPINF1	0.432335	0.800066
PSMD7	0.432045	1.31404
BHLHE40	0.431821	0.712818
SMPD4	0.431584	1.8719
AKAP17A	0.431573	1.84303
CTSS	0.431421	0.890329
HNRNPL	0.43093	1.68601
RPN2	0.430616	1.15881
TINAGL1	0.430448	0.588395
TALDO1	0.430078	1.55386
PSMB1	0.429729	1.17997
PTGDS	0.429012	0.558913
EPHX1	0.425929	1.34009
ZNF428	0.425358	1.40986
GIPC1	0.425081	0.839384
PPIB	0.424517	0.791877
GANAB	0.42442	1.06621
NDUFB10	0.424387	1.1853
PLP2	0.424289	1.06207
CFL1	0.424079	0.978207
FURIN	0.423933	1.52895
CPEB3	0.423831	0.838329
SNRPA1	0.423778	1.34705
PPP4R2	0.423674	1.69158
SRRT	0.423519	1.57643
UBL5	0.422665	0.926447
BTN3A1	0.42215	1.20546
RPN1	0.42164	0.899877
ATP5PD	0.421509	1.27158
OR5H15	0.421232	1.56152
ASAH1	0.42115	0.89537
WTAP	0.421032	2.31433
SREBF2	0.420772	1.17842
PECAM1	0.420438	0.666932
TBC1D22A	0.419964	1.16277
HDAC7	0.419766	1.02974
GOLGA3	0.419601	2.09694
SULT1A2	0.419593	1.4577
DDOST	0.419259	1.28479
SSU72	0.41885	1.80701
PSMB2	0.418187	0.907369
KLF3	0.417786	2.46353
KLF13	0.417295	2.03021
GBP2	0.416775	1.02702
ATXN10	0.415249	1.17995
ILF3	0.414909	1.41293
TRAPPC5	0.414827	1.69703
FKBP11	0.414566	1.78865
LASP1	0.414546	1.04487
H2AC21	0.414486	1.82992
SMIM14	0.413745	1.76699
TMEM59	0.413284	0.876009
STK24	0.413051	0.773686
RUNX1	0.412253	0.503778
LCP1	0.412223	0.762083
CHD4	0.412199	1.16016
DDR1	0.41209	1.02492
MBD2	0.412082	1.01114
HOOK3	0.411914	1.59607
ANKRD10	0.411777	1.42287
MRPS21	0.411261	1.89323
TAP2	0.410528	1.48568
TNRC18	0.410491	1.35581
STT3B	0.409983	1.3834
TMEM63B	0.409563	0.786194
TPP1	0.409512	1.39546
TLE3	0.409475	1.46902
LAP3	0.409464	0.806056
ECH1	0.409153	1.22507
SRSF3	0.408767	1.34049
RAD23A	0.408549	1.17336
ATP5F1D	0.408199	1.18599
BANF1	0.407808	1.16947
PILRB	0.407643	1.98841
UBA7	0.407474	1.26986
PSMB3	0.406511	1.3741
NUDT4B	0.406283	0.5457
SDHA	0.405915	1.98085
MAPKAPK2	0.40534	0.970373
BCAP31	0.405108	0.959026
HLA-A	0.404783	0.767267
TLK2	0.404067	1.22359
UBA52	0.403391	0.97417
SSR1	0.403063	1.06787
PLXNB1	0.402759	0.737061
HMGN2	0.40138	1.52522
CLU	0.401279	0.137808
ATP6V0D1	0.401088	0.957402
PFKL	0.400946	0.946834
LGALS3BP	0.400873	0.521494
MTA1	0.400582	1.33034
PCDH17	0.400468	1.29602
HSPD1	0.40024	1.81383
PET100	0.399361	1.41458
EP300	0.398689	1.29863
SCAF11	0.398368	1.20041
SLC25A29	0.398365	1.41165
TRAM1	0.398309	0.759815
CNPY3	0.397848	1.62243
ZYX	0.397711	0.66832
ETS1	0.397479	0.878566
PBX2	0.397314	1.17875
BUD23	0.397019	1.52575
MUC5B	0.396962	0.662942
FDX1	0.396915	1.74464
LRPAP1	0.396818	2.23666
HNRNPH1	0.396723	1.25962
RPRD1B	0.396439	1.05227
ITCH	0.395773	0.870238
IFITM3	0.395234	0.689871
GPX1	0.394683	0.812485
WIPF1	0.394	1.3073
PPP1R35	0.393661	0.833517
ANKRD36B	0.393556	1.28297
ATF4	0.392707	0.777471
BRD4	0.392025	1.15328
LMNA	0.391668	0.386798
MPRIP	0.391337	0.957438
PRR13	0.390694	1.22836
PPP1CC	0.390591	1.0586
CPA3	0.390568	1.33847
COX5B	0.390414	1.04204
DGKZ	0.38957	1.80286
DTX3	0.389434	0.609778
CDKN1B	0.389373	1.32635
OS9	0.387861	0.97485
SRSF11	0.387552	1.37678
CSNK1G2	0.387216	1.52965
PPP1CA	0.387088	1.43349
MATR3	0.386458	0.850935
CD276	0.386372	1.62457
ESD	0.386104	0.955098
YY1	0.385974	1.61714
PPIF	0.385968	1.26518
IFNGR2	0.38544	1.08565
ABHD17A	0.385379	1.17193
ATP6V0E1	0.384963	0.957887
SDF4	0.384537	0.650798
HES4	0.3844	1.29062
TMA7	0.38395	1.1281
GHITM	0.382798	1.5216
GRHPR	0.382592	2.03311
CEACAM1	0.381871	0.451066
CCL21	0.381839	0.581447
SOD2	0.381278	0.73413
TAF15	0.380986	1.63271
PPP6R1	0.380802	1.09096
SCFD2	0.380689	1.15019
TFRC	0.380051	0.940978
ITM2B	0.379617	0.687764
MDH2	0.379155	1.06169
HLA-DMB	0.378899	0.884402
LENG8	0.378795	0.689781
STK17B	0.378745	0.700969
UBA1	0.378595	1.17185
COX5A	0.378483	1.85261
IGFBP7	0.378438	0.48868
BCL9L	0.378309	0.963328
CRIP1	0.378141	1.00493
LAPTM4A	0.378103	0.512025
TMBIM6	0.378065	0.598906
HSPA9	0.377919	0.724168
CARD8	0.377864	1.49859
H3C15	0.377569	1.26318
ADRM1	0.377232	0.986035
CTNNB1	0.376906	0.761443
ACTR3	0.376363	1.18954
JPT1	0.376107	1.51555
KRT8	0.37585	0.361833
CCDC88C	0.375729	1.45063
TMSB10	0.375509	0.797114
CRTAP	0.375357	0.795274
USP3	0.375147	0.667038
SDCBP	0.375052	1.07543
POM121C	0.374867	1.62068
SRP68	0.374725	1.29834
ZRANB2	0.374419	1.35522
TRIR	0.373892	0.813582
ATP6AP2	0.373713	0.779388
BSG	0.373638	0.588924
VTI1B	0.373575	1.11018
LPAR1	0.373354	1.61692
TRIM28	0.373249	1.02999
PPIA	0.372865	0.847288
C12orf57	0.372856	1.05264
LIPA	0.372663	0.768441
SFPQ	0.372328	0.686569
CLTA	0.372131	1.21146
GPS1	0.372095	1.32568
GRINA	0.371735	1.208
RAB21	0.371533	1.67761
FNBP4	0.371341	1.64173
IMPDH2	0.370004	1.2701
BRD2	0.369852	0.815111
UTF1	0.369764	1.28834
CCNI	0.369578	0.672641
RNH1	0.368864	1.28285
ELL	0.36886	1.10383
EMC7	0.368805	1.11777
LMAN2	0.368659	0.822874
LTBR	0.368438	1.13779
COMMD6	0.368297	1.17518
SLC9A3R2	0.368194	0.936866
DHCR24	0.368041	0.419947
BCL2L11	0.367934	1.56512
COX7C	0.367411	0.959695
H4C2	0.367331	2.36788
SELENOW	0.367261	0.583671
SCD	0.366884	0.621337
FUBP1	0.366832	1.09817
CHCHD2	0.366655	0.749607
RAP2B	0.366441	1.54815
ATP6V0C	0.366047	0.850348
TUFM	0.366006	0.996783
LSM7	0.365639	1.91445
MRPS18A	0.365372	1.24649
ATP5ME	0.365344	0.915556
ZNF706	0.364959	0.969021
RASSF1	0.364729	0.902466
TMEM63A	0.364714	1.26609
VASP	0.364478	0.946845
WSB1	0.364448	1.37876
FLII	0.364359	1.16887
EIF4H	0.364229	0.760718
QARS1	0.36399	0.870733
MORF4L1	0.363967	0.862249
DDB1	0.363553	1.01254
MVP	0.363512	1.35035
KCMF1	0.363323	1.6452
NCL	0.363319	0.815772
PPM1B	0.362975	2.81226
RELL1	0.362893	1.13359
CTBP1	0.3628	1.0713
NASP	0.36258	1.26369
APOBEC3A_B	0.362572	1.20892
LPCAT4	0.362029	1.60917
AQP3	0.361751	0.322423
SGTA	0.361518	1.44169
CD4	0.361265	0.978771
PRDX2	0.361104	0.986739
RPS27L	0.361085	0.586475
EDEM1	0.361011	1.57317
SRSF1	0.360882	1.00244
PPP1R14B	0.36004	0.876871
STAT5B	0.35939	0.647758
NEDD8	0.359381	0.939916
ERGIC1	0.358842	1.19248
MTG1	0.358422	1.46259
FAM120A	0.358278	0.88717
TPM4	0.357827	0.498686
DNAJC15	0.357384	1.47913
RANBP2	0.357374	0.760971
SLC35C2	0.357181	1.13076
WDR82	0.356438	0.530429
CCDC137	0.355794	0.739805
MOB1A	0.355748	1.52414
ZBTB38	0.355296	0.99946
NAP1L4	0.355118	1.3905
BCAR1	0.354643	0.408329
COG5	0.354551	1.97164
GDF15	0.354264	0.347895
PRRC2B	0.35419	0.775749
THUMPD1	0.353896	1.04511
FAM193B	0.35373	1.75638
FCER1G	0.352122	0.631613
HSPA5	0.351953	0.609233
HCFC1R1	0.35133	1.37919
RNPEPL1	0.350767	1.17508
CAPN2	0.350631	0.709137
RAN	0.350557	0.929423
FYN	0.350304	0.986577
CKLF	0.349542	1.40225
CHP1	0.349445	0.988577
RAB43	0.34894	1.40059
UQCRC1	0.348718	0.962288
ATP5MC3	0.348634	1.01891
TTYH2	0.348475	1.01505
TAF1	0.348419	1.67427
AIP	0.348402	1.3374
CELSR2	0.348347	1.27743
RAF1	0.347806	1.43901
EIF3I	0.347577	0.57761
SPDYE16	0.347051	0.978822
YWHAE	0.346825	0.839969
SYMPK	0.346756	1.35872
GNL3	0.346744	0.68214
SF3B1	0.34645	1.60386
SELENON	0.346364	0.932314
PRPF31	0.346149	1.18211
SEMA4B	0.346106	0.865392
PRKCSH	0.34498	0.699864
YPEL3	0.344327	1.13428
ENY2	0.34426	1.67767
CHMP3	0.344238	1.09463
ANKHD1	0.344136	0.810946
SNRPN	0.343065	1.0096
GDI2	0.342924	0.968795
ESYT1	0.34274	0.926454
PSTPIP1	0.342731	1.07951
BACE2	0.342662	0.93675
A2M	0.342635	0.265845
SLC3A2	0.342474	1.82024
CD46	0.342361	0.809832
USF2	0.341975	0.796359
PTPN1	0.341732	0.943611
ATP6AP1	0.341593	0.715869
CCDC85C	0.341344	1.67285
UQCRB	0.341285	1.11646
COX6A1	0.341115	0.853558
PLVAP	0.341086	1.10121
MAP2K3	0.341054	1.0443
PTPN5	0.341044	0.942588
PIGT	0.340903	0.64167
RBBP4	0.340791	1.51798
APOL1	0.340741	1.06861
NECTIN2	0.340695	0.848324
LFNG	0.340659	1.17275
PPP1R12C	0.340397	1.14207
CAMK2D	0.340125	0.954675
ATP6V1E1	0.339708	1.47025
IGHMBP2	0.339461	0.800657
CYB5R3	0.339373	0.599368
PSMC5	0.336856	1.12252
NUPR1	0.336112	0.663995
SMARCB1	0.335643	1.47331
SERINC3	0.335583	0.968862
IP6K2	0.335582	1.2663
SAT2	0.335237	1.31522
ADD1	0.335164	0.669822
CBX5	0.33506	0.702756
TYK2	0.334828	1.02105
SERINC5	0.334603	1.2154
SNX3	0.334523	0.909258
UBE2Z	0.334213	0.967314
OGA	0.334172	1.11005
TRA2A	0.333982	0.809684
DDX47	0.333822	1.03675
HTRA3	0.33361	0.625685
ADA2	0.333556	0.768213
MAT2A	0.333409	0.85284
AP2B1	0.333373	1.06571
DMBT1	0.333325	0.339048
VDR	0.333247	1.21528
ELF1	0.333242	0.934189
ATP5MF	0.333167	0.894748
RNF19A	0.333111	1.42814
CRISPLD2	0.332838	0.739121
HNRNPR	0.332786	2.11105
APOC1	0.332783	0.271801
CTDSP1	0.332545	0.947197
SRP14	0.332477	0.973569
ABR	0.332397	0.803755
BAX	0.331635	0.668398
MMP14	0.331427	0.550812
C16orf89	0.331359	0.632476
CTDSP2	0.33078	0.646655
ANKRD30BL	0.329908	0.849495
HMGB1	0.329482	1.07936
CYCS	0.329168	1.04746
GNG5	0.329159	1.04253
PTP4A2	0.328875	0.589142
SENP7	0.328759	3.37206
CAPZB	0.328678	0.473471
UBE2L3	0.328419	1.1496
SNX2	0.328363	1.01086
BNIP2	0.327938	1.16534
EVI2B	0.327775	0.949771
FBH1	0.327658	1.20685
HBA1	0.327119	0.31332
ADAR	0.327095	0.743368
ZNF783	0.327064	1.56718
NDUFV2	0.326898	1.86805
CD79B	0.326484	0.980527
DNAJC8	0.326079	0.983768
SNF8	0.326068	0.990577
OR5L1	0.325954	0.999055
TCF3	0.325934	1.25387
EIF3E	0.325334	0.924567
JTB	0.324371	0.79657
LCP2	0.324248	0.857584
EIF3G	0.324234	1.19854
POLR2E	0.324211	1.16503
TAP1	0.323809	1.73446
REC8	0.323588	1.25505
MRPL55	0.323513	1.87171
RBIS	0.323257	1.46413
IGSF6	0.323243	0.948379
PGLS	0.322842	0.289135
ATP5F1B	0.322654	1.11073
CT47B1	0.322049	0.828624
TMED10	0.321982	0.537824
DDX5	0.320936	0.542029
ENO1	0.32087	0.545628
SLFN5	0.32037	1.28748
PLEC	0.320237	0.766803
ETS2	0.320086	0.673823
PYCR2	0.319968	1.43393
NDUFB6	0.319955	0.636744
LYPLA1	0.319945	1.41253
CYFIP2	0.319891	1.137
CHMP4A	0.319771	1.30914
NPIPA1	0.319367	0.844244
RIMKLB	0.319361	1.06265
ARF6	0.319244	0.997153
SDHD	0.318851	1.17629
PGAM4	0.318728	0.713239
EIF3D	0.31853	0.718805
GIMAP7	0.318527	1.08513
ITGAX	0.318465	0.800149
CLK2	0.318013	1.62268
PRDX1	0.317508	0.753695
NFYA	0.31731	0.359199
VANGL2	0.317002	1.07371
TCIM	0.316993	0.412999
ARF4	0.316929	0.640891
OAZ2	0.316917	1.1177
UBB	0.316889	0.824234
PDXK	0.316405	0.77646
TMEM258	0.316079	0.990747
ITGA3	0.315907	0.494797
ATP6V0B	0.315709	0.783217
CPSF1	0.315689	1.37766
CTSA	0.315264	0.893129
IREB2	0.315104	1.24193
UBE2V2	0.314818	1.25584
RRBP1	0.314795	0.562001
CTNNA1	0.314682	0.745715
SEC62	0.314047	0.787709
GABARAPL2	0.313804	0.683591
TGFBI	0.313749	0.690018
ZEB2	0.313554	0.38205
MYO6	0.313472	0.978228
HSPB1	0.313312	0.506618
ECHS1	0.313201	0.942948
PLSCR1	0.313122	0.963659
CBX6	0.312585	0.892032
PABPN1	0.312347	0.798586
TNFSF10	0.311948	0.785059
SYVN1	0.311458	0.902404
ITGA8	0.311353	0.64758
SAMD4B	0.31085	1.17808
VAPA	0.310652	0.996892
BTBD2	0.310521	0.657094
NOTCH3	0.310189	0.545405
NDUFA1	0.310189	0.777711
CORO1C	0.310024	0.62579
UPP1	0.309909	1.23158
NSMF	0.309701	0.95131
KRTCAP2	0.309584	0.995663
FOSL2	0.309527	0.38581
NINJ1	0.309446	0.876187
COPA	0.309302	0.856211
NAP1L1	0.309294	0.483331
ACSL4	0.309152	0.768539
UBTF	0.309031	1.31331
SLC25A3	0.308837	0.76926
TMED4	0.308713	1.29967
DDT	0.308252	0.933291
FBXW5	0.307788	1.07982
MGST3	0.307652	0.68901
RPS26	0.307551	0.525983
NBPF19	0.307496	1.20088
GJC3	0.307338	1.44703
SEM1	0.307179	0.653967
PRKACA	0.306789	0.843282
ALOX5	0.306558	0.903205
OPTN	0.306258	0.948766
SNRPG	0.306163	1.15075
PCNA	0.30609	0.963055
CPNE1	0.305977	1.04732
ARF1	0.305895	0.5293
PPP4C	0.305821	1.02167
ADGRE5	0.305752	0.703431
ARPC5	0.305703	0.546209
PSEN1	0.305272	0.887096
MINK1	0.305257	0.980695
EPN1	0.304412	0.553875
RBM39	0.304093	0.660212
ICAM2	0.303643	0.994653
CERS2	0.303353	0.586799
PRR20A	0.303266	0.779278
KRT19	0.303258	0.322636
TOMM6	0.302983	0.725381
GSTK1	0.302945	0.813443
OST4	0.302902	0.787936
TBRG4	0.302273	0.997387
EIF3L	0.302147	0.643366
HINT1	0.301963	1.07501
GATD1	0.301719	0.890948
ATAD3A	0.300986	1.49183
CENPB	0.300889	0.620617
HIGD2A	0.300871	1.57826
SRGN	0.300782	0.5485
GLRX	0.300008	0.528137
NUMB	0.299742	1.2505
LAMTOR1	0.299699	1.25583
C7	0.299682	0.333498
FLNA	0.29939	0.118084
SUPT6H	0.299357	1.13997
MED15	0.299275	0.989209
NARS1	0.29915	1.10223
WDR6	0.299059	0.752051
SLCO2A1	0.298434	0.643392
ZZEF1	0.298237	0.948828
LRRC41	0.298036	0.650788
PDCD10	0.297948	1.0957
SEC16A	0.297495	0.903052
NPTN	0.29731	0.461697
NDUFS6	0.29723	0.813537
R3HCC1L	0.29707	0.869382
CST3	0.296702	0.547257
KDM4B	0.296458	0.871188
TMED9	0.296013	0.550806
HID1	0.295839	2.15013
TKT	0.295777	0.615669
CD53	0.295537	0.773776
PPIAL4A	0.295217	0.614803
IGF2R	0.294756	0.972649
ST3GAL1	0.294696	0.915078
ICAM1	0.294122	0.387152
CD8A	0.293847	0.894751
RBPMS	0.293821	1.13379
DMAC1	0.293747	0.979512
GNAS	0.293628	0.505818
GLS	0.293315	0.959459
S100A16	0.293051	0.69692
PLK3	0.292523	0.457449
AAMP	0.292421	1.23672
MYOF	0.292071	0.628183
PPP2R5C	0.291981	0.930279
C3AR1	0.291953	0.637329
PAFAH1B2	0.291593	1.43519
BBLN	0.29139	0.584101
MMP24OS	0.291108	0.722763
VPS28	0.291075	0.929193
CELF1	0.290829	0.937036
PPP1R7	0.290642	1.24378
FGFR1	0.290279	0.800322
SURF4	0.290171	0.352866
VEGFB	0.289824	0.733497
PPA1	0.289636	1.09586
FOXD4L5	0.289544	0.572131
RSU1	0.288848	0.603782
LRWD1	0.288293	1.0681
ENTPD1	0.287735	0.68719
NBPF15	0.287649	0.469126
GNA13	0.287302	0.886847
NUP153	0.287269	1.0386
PSMB10	0.28713	1.04178
ID2	0.28706	0.499906
P2RY8	0.286991	1.14877
MAPK1	0.286668	0.838356
RRAGA	0.286287	0.820787
INPPL1	0.285934	0.707173
PNISR	0.285932	0.878569
BABAM2	0.285764	0.95192
TNFRSF1B	0.285749	0.958722
REEP5	0.285606	0.629341
RCN1	0.285332	0.516558
HSP90AB1	0.285153	0.493753
SPG7	0.285094	0.982336
MYL6	0.285088	0.559788
STK25	0.284766	0.916051
ANXA5	0.284719	0.61073
RBBP7	0.284167	1.57141
COTL1	0.284064	0.607863
EIF3A	0.284059	1.03273
COPG1	0.283828	1.13471
MFNG	0.283774	1.00911
MAFK	0.283686	0.80063
PRKAR1A	0.283553	0.809971
SEC61B	0.282901	0.939232
ACIN1	0.282849	0.882265
TMEM14C	0.282844	0.483196
SOD1	0.282146	0.764356
SARS1	0.282136	0.778672
ZNF66	0.282061	0.633048
UQCRC2	0.281887	0.890943
RPA1	0.28171	0.879512
AMY1A	0.281624	1.12863
EFHD2	0.281092	1.07667
ZNF723	0.280855	0.846929
RETREG3	0.280696	1.24556
RBMX	0.280618	1.06332
FTSJ1	0.280565	1.17849
ATF6B	0.280331	0.998249
ADD3	0.280186	1.0926
DMPK	0.27984	0.492158
ATXN1	0.279617	0.961707
STAT2	0.279341	0.524891
LYZ	0.27912	0.274983
FARP1	0.278771	0.397283
CYFIP1	0.278705	0.776005
TPI1	0.27869	0.712404
MARCKSL1	0.277962	0.520904
VDAC2	0.277843	0.810879
TLE5	0.277692	0.416429
PDLIM5	0.277382	0.625892
MRPL14	0.2772	0.537535
DNAJC4	0.277173	1.00449
DBI	0.277101	0.675432
BTBD1	0.276838	1.2923
UBXN1	0.276624	0.543853
CNDP2	0.276398	0.697089
HNRNPF	0.276241	0.674437
SLC25A5	0.276234	0.725717
CIC	0.27584	1.27027
TNKS2	0.275742	0.671598
NUMA1	0.275731	0.278108
PTK2B	0.275657	0.945229
PLD3	0.275445	0.551325
SARAF	0.275436	0.745321
ANP32B	0.275203	0.860976
PHLDA2	0.275048	0.68624
MRPL12	0.274989	1.2412
CLK1	0.27496	1.01735
DCTN1	0.274875	0.74943
BAGE3	0.274861	0.662282
XRCC5	0.274758	0.780567
RABAC1	0.274689	1.12643
FOXN3	0.274513	0.676603
TYSND1	0.274161	1.03356
CTDNEP1	0.273912	0.863177
RPS6KA3	0.273838	0.773982
AK2	0.273684	0.87547
PNPLA2	0.27311	0.40751
NCOA2	0.272974	1.04096
GUK1	0.27284	0.80068
SYTL1	0.272772	0.737479
ZNF140	0.272663	0.419682
UQCRQ	0.272637	0.660438
GNB1	0.272626	0.527007
PSMB8	0.272382	1.32968
PPP6C	0.271555	0.886314
CDH1	0.271214	0.414806
ATP5PO	0.271077	0.654323
CYP2A6	0.270688	0.874277
NPAP1L	0.270141	0.0652077
C11orf96	0.270071	0.312989
TMEM164	0.269839	0.732377
S100A9	0.269764	0.411896
MYL12B	0.269504	0.349158
SFSWAP	0.269455	1.24671
ENTPD4	0.269038	0.987582
CHMP1B	0.268833	0.662475
PDCD4	0.268598	0.597009
CCT7	0.268586	0.913538
SPIN2B	0.268573	2.38749
LUC7L	0.267981	0.64578
CSNK2B	0.267965	1.17417
NOP56	0.267949	1.06632
RGS14	0.267736	1.16022
TMF1	0.267271	0.659379
GATAD2A	0.267255	0.267644
PRAMEF6	0.266954	0.783896
CDH3	0.26695	0.61979
FXR1	0.266705	0.869122
SEPTIN2	0.266591	0.664197
PCOLCE	0.266211	0.432637
XRCC6	0.266022	0.722431
HNRNPUL2	0.265989	0.97408
C1orf159	0.265942	1.04046
U2AF1	0.2657	0.787854
SH3YL1	0.265512	0.950377
METRNL	0.265229	0.902137
DHX9	0.264844	1.53599
JCHAIN	0.264745	0.0390408
SLC11A1	0.264656	0.597987
MDFI	0.264589	0.590355
ZHX2	0.264353	0.710769
FLOT1	0.264269	0.693658
TET3	0.26423	0.687666
BOLA2B	0.264025	0.948799
MCRIP2	0.26374	0.843977
TMEM30A	0.263594	0.384015
C15orf48	0.263129	0.69369
EXOSC3	0.262722	1.6426
CDC42	0.262206	0.766422
PIP4K2A	0.262086	1.53478
UBE2E2	0.262051	0.904422
CDK17	0.261552	0.826789
TMEM230	0.261255	1.50432
PDLIM1	0.260986	0.53824
GOLGA8N	0.260645	0.696931
TSPAN7	0.260527	0.719646
NPC2	0.260315	0.259708
PARK7	0.26016	0.761883
DRAP1	0.260036	0.392959
ALPL	0.259393	0.497383
KDELR1	0.259347	0.752368
PRPF6	0.25915	0.874967
DDX4	0.258709	0.0786572
SDHB	0.258707	0.912662
XAB2	0.258558	0.804076
UBE2J1	0.258296	1.04652
ALG10B	0.25821	0.998325
BTG2	0.258143	0.259844
LGALS1	0.257989	0.448633
NDUFB7	0.257904	0.940173
LUC7L2	0.257778	1.01463
PKN1	0.257362	0.641738
IQGAP1	0.257189	0.745251
PCNP	0.256706	0.766245
CCDC124	0.256531	0.763125
ARHGAP1	0.256518	0.850047
LY6E	0.256298	0.462822
SRGAP2B	0.255665	0.880624
SNRPE	0.255625	0.904907
R3HDM4	0.255579	0.686979
CTBP2	0.255272	1.00789
JUNB	0.254808	0.16583
SPINT2	0.254737	0.426163
CT47A10	0.254527	0.602894
AKT2	0.254519	0.659208
ATP5MC1	0.254503	1.20624
SSBP3	0.253684	0.758573
LRRFIP1	0.253667	0.473987
SH3GL1	0.253063	0.768723
C4orf3	0.253003	0.554344
POLD4	0.252849	0.865194
PLD6	0.252835	1.00627
TAOK1	0.252554	0.634755
SRI	0.252119	0.837647
PHPT1	0.251662	0.815748
LXN	0.250947	0.79322
ANXA6	0.250684	0.237201
ZNF845	0.250567	0.7523
RBM3	0.250554	0.421818
OSTC	0.250464	1.1384
LAMP3	0.250357	0.318146
C1orf162	0.250288	0.46904
GTF2IRD2B	0.250078	1.58797
COA5	0.250069	1.05331
SH3BGRL	0.249945	0.639304
ARF5	0.249827	0.729177
ALG5	0.249553	0.476718
NRROS	0.249178	0.707992
DYNLL1	0.249085	0.525592
SHISA5	0.249056	0.567631
TGFBR3L	0.249045	0.671189
PARM1	0.248727	0.58937
ESYT2	0.248695	0.717019
STMP1	0.248312	0.597924
LDB2	0.248072	0.590809
PGD	0.24783	0.439286
BTF3	0.247775	0.775783
ZNF532	0.247646	0.849819
ANAPC16	0.247525	1.11838
MGAT1	0.247408	0.505985
ITPR3	0.247326	0.81338
SON	0.247321	0.966437
COMMD1	0.246914	1.10923
SPTAN1	0.246516	0.299016
AP3S1	0.246485	1.1849
VDAC1	0.246413	0.936376
TXNRD2	0.246392	0.943794
TTYH3	0.246249	0.672149
ARRB2	0.246109	0.641472
MRNIP	0.245524	0.313341
ABI3BP	0.245429	0.355918
CYTH2	0.245045	0.767005
SEC63	0.24463	0.528053
NUS1	0.244487	1.38706
TGFB1	0.244164	0.582654
MFGE8	0.243984	0.505028
ARHGEF2	0.243925	0.843313
ZNF362	0.243904	0.749495
CUL1	0.243901	0.58284
KDM5C	0.243549	0.587646
COX7A2	0.243434	0.58836
EIF2S2	0.243393	0.548444
TMEM214	0.242841	1.06821
ITPKB	0.242739	0.604755
DNPEP	0.242477	0.992697
RNASEH1	0.242382	1.00681
TOB2	0.242365	0.853788
AFF4	0.242303	0.70257
ZNF346	0.24208	0.56911
STXBP1	0.241946	0.749646
ADSS2	0.241934	1.21817
ZFAND3	0.241922	0.891658
IL24	0.241777	0.787953
ZC3H11A	0.2416	0.845434
PGK1	0.241367	0.473164
PARP1	0.241076	0.749789
SRSF5	0.240951	0.338963
BNIP3L	0.240307	0.49065
ZNFX1	0.239906	0.50439
AKAP8L	0.239674	0.775077
INTS6L	0.239507	0.930963
MMS19	0.23946	0.598104
CCDC6	0.239136	0.727278
TMSB4X	0.239129	0.443486
GNA11	0.239092	0.664074
SMDT1	0.238913	0.663239
CCT6A	0.238558	0.723419
HIPK3	0.238438	0.594758
UBE2M	0.238305	0.971069
PIAS2	0.238206	0.77205
NFATC1	0.237683	0.79837
TBL3	0.2376	1.36032
TLN1	0.237508	0.416118
SUN2	0.237425	0.488041
ERO1A	0.237284	1.27532
CAP1	0.237135	0.565522
EMC10	0.237064	0.490509
NICN1	0.236954	1.10134
MID1IP1	0.236908	0.603466
MARCKS	0.236801	0.541561
STRN4	0.236055	0.541237
KDM1A	0.235962	0.582591
SORL1	0.235899	0.827039
BRMS1	0.235607	0.936338
CD82	0.235605	0.182398
PUF60	0.235597	0.640682
SAP18	0.235586	0.79616
TAGLN2	0.234796	0.422615
TGOLN2	0.234424	0.607371
HTRA1	0.234146	0.490624
ECHDC1	0.233963	0.489311
RALGDS	0.233872	0.514234
YWHAZ	0.233361	0.504719
SERPINB6	0.232987	0.752951
TNFAIP8	0.232908	0.120334
RGS10	0.23289	0.819938
PTP4A3	0.232811	0.64793
DUSP5	0.232782	0.40071
DYNLT1	0.232577	0.776282
CXCL17	0.232513	0.250993
PHLDA3	0.232458	0.220776
H1-0	0.232441	0.770687
CBX7	0.232176	0.347082
OCIAD2	0.232089	0.58824
TIMM23B	0.232038	0.543612
CD59	0.231988	0.411091
TM9SF2	0.231954	0.448416
NOP10	0.231229	0.828515
PARP14	0.231062	1.09796
MXRA8	0.231033	0.211215
SIGIRR	0.2308	0.597955
EIF4G1	0.230705	0.447353
CTSW	0.230688	0.785605
GALNT2	0.230612	0.941146
DLGAP4	0.23061	0.408783
MED29	0.230605	0.5625
HDLBP	0.230515	0.482021
MSR1	0.230163	0.275361
TDG	0.229878	0.831295
TMBIM4	0.229655	0.62727
SAMHD1	0.229615	0.616072
ERP44	0.229535	0.772944
MCM3	0.22941	0.777427
TP53BP1	0.229297	0.422157
GPI	0.229165	0.69202
PRPF4B	0.228686	0.514216
CISD2	0.228494	0.535905
SPOP	0.228095	0.828706
AP2M1	0.227728	0.693406
DPYD	0.227659	0.742609
FCF1	0.227585	0.343803
NDUFS3	0.227014	1.01019
INTS11	0.22699	1.16212
PPP1R2	0.226886	0.662746
ITGB4	0.226778	0.631387
GIT2	0.22626	0.55074
ACTN4	0.226186	0.364226
TANK	0.225573	1.02145
RBX1	0.225141	0.468911
NUCKS1	0.224978	0.736278
CSNK1E	0.224649	0.141129
ANKLE2	0.224605	0.773013
ZNF609	0.224078	0.691686
CPTP	0.223579	0.579805
IFITM2	0.223524	0.354326
SCARB2	0.223017	0.457114
S100A13	0.222831	0.410993
PLAC8	0.222759	0.41547
RANBP10	0.222728	0.660274
CCNY	0.222359	0.594395
SLC16A3	0.22235	0.646013
NAA38	0.222023	0.594661
ANXA7	0.221947	0.517932
B3GAT3	0.221255	1.14848
PSMD8	0.221119	0.601854
ZFP36L2	0.22072	0.312539
KHDRBS1	0.220631	0.85607
CHMP6	0.220442	0.854778
COL4A1	0.220277	0.255705
H2AZ1	0.219448	0.776736
POLR2L	0.219402	0.352809
MAGI1	0.219245	0.670375
PPM1G	0.21884	0.692546
GDI1	0.218476	0.549174
SELENOP	0.218283	0.275906
SPTBN1	0.217986	0.333799
SDF2L1	0.217955	0.650395
HNRNPA0	0.217833	0.398574
CS	0.217425	0.644372
NSD3	0.217412	0.955517
CXCR4	0.217406	0.4019
FBLN2	0.217183	0.36916
ADAM17	0.216897	0.635205
MON1B	0.216322	0.363026
CYP1B1	0.216276	0.377015
BMP8A	0.216018	0.604687
RPL36AL	0.216004	0.453926
H4C4	0.215947	0.596659
LGALS7B	0.215574	0.63381
ITM2C	0.215257	0.404759
BCL7C	0.215107	0.431489
OCIAD1	0.214843	0.750989
PPFIA1	0.214083	0.72703
PPP2R1A	0.214079	0.679414
RASGRF1	0.213822	0.35783
RAP1B	0.213558	0.452661
MAP2K1	0.213296	0.492598
RPS6KB2	0.213262	0.868841
PGAP6	0.213078	0.81781
SOCS3	0.212944	0.124157
NFE2L1	0.212855	0.425016
VPS4B	0.212766	0.591501
FNDC3B	0.212142	0.305707
FZD4	0.212033	0.504358
VAMP2	0.211771	0.539074
ACKR1	0.211607	0.397335
ASNS	0.211305	0.52517
FBLN1	0.211163	0.124535
KCNK4	0.210627	0.464743
BACH1	0.210461	0.618735
BTBD6	0.210441	0.570618
NDUFB9	0.210094	0.733966
CCT5	0.209964	0.898488
ADH5	0.209942	0.603787
DHRS2	0.209549	0.952707
FASN	0.209417	0.440056
ANKRD28	0.209356	0.522784
PLEKHM2	0.209134	0.732721
HSPG2	0.208947	0.101538
COL14A1	0.208752	0.247619
GDF1	0.208334	0.417762
SCP2	0.208019	0.517965
PARP4	0.208014	0.612112
STYK1	0.207978	0.261502
YTHDC1	0.207867	0.672483
NBPF14	0.20771	0.579591
KLF2	0.207674	0.235322
TMEM250	0.207557	0.785182
H4C8	0.207537	0.627667
CLIP1	0.207444	0.419516
SCARA3	0.207408	0.479066
GORASP2	0.207329	0.625138
MAP2K2	0.207318	0.423659
HMG20B	0.20725	0.452766
SUPT5H	0.207001	0.698737
LTBP3	0.206968	0.0150361
MIDN	0.206914	0.337924
ELOA3P	0.20666	0.486713
CAT	0.206266	0.335156
PICALM	0.205769	0.291997
HIGD1A	0.205576	0.525859
ANKRD36	0.205562	0.934226
ATP2B4	0.205299	0.436749
NOTCH2NLA	0.205266	0.493161
TRAPPC1	0.205047	0.617012
PEBP1	0.205028	0.359672
PSMD3	0.205017	0.47284
CSDE1	0.204934	0.420401
BRWD1	0.204877	0.634584
PIGQ	0.204824	0.683544
DDX18	0.204819	0.255929
IRF1	0.204817	0.255769
NCF1	0.204801	0.389584
SLC27A4	0.204617	0.277702
GOLGA2	0.204566	0.720757
GPS2	0.204525	0.481088
HDAC1	0.204368	0.680414
PHC2	0.20405	0.466488
POR	0.203987	0.626902
SCO2	0.203936	1.34666
LYRM2	0.203923	0.291555
CXCL16	0.20391	0.297125
RTCB	0.203482	1.50565
LRP10	0.203357	0.52134
MAGED2	0.203347	0.376839
LRRK2	0.203155	0.42331
PPIH	0.203135	0.707365
CCT4	0.202938	0.709959
CCL14	0.202375	0.284508
SSBP4	0.202008	0.658291
PIK3CD	0.201941	0.565844
CSRP2	0.201694	1.12017
HEG1	0.201419	0.347711
RGS16	0.201058	0.454129
WAS	0.200959	0.80936
TSGA10	0.200365	0.468895
SERPING1	0.200104	0.270414
RASA1	0.199966	0.658624
ATP5F1C	0.199916	0.788251
DARS1	0.199884	0.996466
RING1	0.199865	0.758779
ALCAM	0.199579	0.389053
NOMO3	0.199564	0.540873
PSIP1	0.19927	1.04489
CD93	0.199243	0.271127
LMAN1	0.199049	0.457659
HOPX	0.199011	0.39484
TMEM50B	0.198997	0.537434
CADPS2	0.198865	0.525413
KLC1	0.198732	0.679313
VCAN	0.198156	0.223252
LAMTOR5	0.197912	0.523747
DAP	0.197849	0.511579
EXOSC6	0.197684	0.577307
UTRN	0.197622	0.606232
AMDHD2	0.19758	1.11695
SERPINA1	0.197366	0.149856
CRIP2	0.197227	0.258775
ENPP2	0.19698	0.431399
SHFL	0.196872	0.715438
MARCHF7	0.196868	1.16806
PDPN	0.19682	0.520902
SELENBP1	0.196684	0.405079
GALNT1	0.196524	0.607288
PTP4A1	0.196405	0.323538
SUGP2	0.196046	0.278844
IL6ST	0.195781	0.267394
BST2	0.195527	0.399211
NDUFA2	0.195456	0.562446
EPHB4	0.195204	0.402492
DAP3	0.194692	0.548994
BIRC5	0.194591	0.464833
TNFRSF21	0.194361	0.216158
SH3BP2	0.194134	0.652396
SPDYE3	0.194116	0.693434
OBSL1	0.194069	0.436528
POSTN	0.193701	0.17705
COX17	0.193402	0.466178
COL6A3	0.193338	0.223139
ADAMTS9	0.193041	0.352451
SPCS1	0.19298	0.58404
HSPE1	0.192695	0.589167
PSMD12	0.192331	0.663538
LRP1	0.191759	0.0966707
PRPF8	0.19166	0.383753
CD9	0.191335	0.284053
DVL1	0.191155	0.517226
ELOVL5	0.191075	0.49218
CSF1	0.190952	1.07544
MYO9B	0.190949	0.840964
BABAM1	0.190709	0.551958
MYH14	0.190661	0.453929
SNRPC	0.190587	0.967404
CLINT1	0.190144	0.507081
TUBB	0.189782	0.432535
ST6GALNAC6	0.189552	0.392061
FAM47B	0.189518	0.531041
HNRNPK	0.188998	0.300918
FSCN1	0.188633	0.557632
EIF4G2	0.188464	0.167688
EZR	0.188418	0.307995
FBXL8	0.188038	0.896587
ALDH1A1	0.187944	0.537833
PRKCZ	0.187859	0.524667
NRGN	0.187782	0.377853
CD24	0.187479	0.42641
ATOX1	0.18731	0.695096
PSMD4	0.187281	1.22516
ZC3H7B	0.186768	0.493872
PPP1R8	0.186451	0.552673
ALDH2	0.18628	0.27449
TNFAIP2	0.186084	0.449478
TIAL1	0.186066	0.451255
PDGFRB	0.185934	0.376807
RBM5	0.185865	0.494615
MPEG1	0.185512	0.335178
HNRNPUL1	0.185445	0.278351
RAB8B	0.185129	0.623336
FBXW4	0.185079	0.397907
MBD3	0.18504	0.720192
BCR	0.184867	0.566679
ANXA2	0.184774	0.237103
NIP7	0.184632	0.333306
GSN	0.184312	1.33795
PNRC1	0.184051	0.148536
ATG12	0.18377	0.513261
TAX1BP3	0.183765	0.390616
USP11	0.183651	0.0214481
GOLGA8A	0.183627	0.486619
FAM241A	0.183446	0.924327
DYNLRB1	0.183398	0.337674
RAB34	0.183389	0.073367
BUD31	0.18328	0.645666
ZNF117	0.183109	0.504247
PRPSAP1	0.182954	0.620241
FAM3C	0.18268	0.461981
GPR183	0.18231	0.375028
TM2D3	0.182205	0.5279
USP25	0.182107	0.599422
FOLR1	0.182073	0.239925
B4GALT1	0.181516	0.348765
ELOA2	0.181425	0.480005
HSPB8	0.18132	0.372487
CDK9	0.181141	0.374294
FBRS	0.181132	0.832241
RBM23	0.180749	0.56083
SLTM	0.18059	0.891663
PLXDC2	0.180451	0.430391
MTUS1	0.180441	0.508139
NR2F1	0.18007	0.252148
GPR108	0.180059	0.629102
GTF2F1	0.179936	0.470655
DCAF8	0.179842	0.575804
OSTM1	0.179797	0.545851
KIF13A	0.179102	0.495172
SPARCL1	0.178882	0.00836548
HCK	0.178814	0.372248
GJA5	0.178775	0.264282
PAXX	0.178519	0.781932
TRA2B	0.178477	0.0919406
ZC3H7A	0.178338	0.503041
HERPUD1	0.178309	0.476242
LILRB2	0.178237	0.251937
RTN4	0.177801	0.34563
USP22	0.17774	0.322037
CHCHD3	0.177717	0.64616
LAMP2	0.177563	0.499453
TRIP12	0.177231	0.531822
SPANXA1	0.177227	0.645298
TCEA3	0.177054	0.459334
CD27	0.177041	0.387515
SLC39A7	0.176846	0.433172
SETD7	0.176692	0.836289
PDIA3	0.17669	0.303763
CRAT	0.176516	0.539699
SUMF2	0.176467	0.403974
STAB1	0.176366	0.0613843
ACTR10	0.176251	0.588416
ZNF217	0.176209	0.470147
ARHGDIA	0.176095	0.363667
FUS	0.175993	0.458154
PRCP	0.175733	0.436606
TSPAN4	0.175636	0.304103
MTAP	0.175461	0.522514
LSR	0.175447	0.569049
KRT18	0.175233	0.241689
CCR8	0.174627	0.912455
TAS1R3	0.174348	0.633242
ACTR2	0.174197	0.344804
NDUFB4	0.173593	0.522786
WDR45B	0.173335	0.711928
PDZRN3	0.173281	0.240861
RAC3	0.172618	0.630751
CBS	0.172505	0.378695
TUBA1C	0.172383	0.224776
PRPF39	0.172345	0.346878
RSL1D1	0.172138	0.384949
FABP1	0.172107	0.565993
PRMT8	0.172068	0.238973
POMZP3	0.171947	1.39396
RBM6	0.17168	0.46942
IFT57	0.171334	0.342955
CIZ1	0.171271	0.180664
CREG1	0.171235	0.545003
KPNB1	0.171127	0.330676
SLIT3	0.171064	0.225595
SERF1A	0.170677	0.554333
GPAT4	0.170464	0.523192
NFIC	0.169881	0.312496
SP1	0.16982	0.667202
CHPF	0.169815	0.274257
NDUFA11	0.169328	0.487515
CDIPT	0.169191	0.389558
TRIO	0.169032	0.490063
SDE2	0.168803	0.470127
RTN3	0.168778	0.413149
SCNM1	0.168577	0.41399
JPH4	0.16854	0.653786
ADAT3	0.168452	0.437703
MAP4K4	0.16821	0.367055
ARL2	0.167459	0.378554
TMEM167A	0.16723	1.12407
GNG11	0.167126	0.316612
SUN1	0.167095	0.976749
PDE7A	0.167068	0.284946
SPDYE5	0.166997	0.562674
SH2B3	0.166987	0.579602
KCNJ9	0.166916	0.321758
RAB1A	0.166433	0.588743
DIO3	0.166428	0.330217
TMEM41B	0.166314	0.338932
ATP2A2	0.166176	0.281082
NKX2-4	0.166155	0.275004
PPIAL4F	0.166147	0.425452
DAPK3	0.166032	0.283876
FXR2	0.165738	0.486288
LRRC75B	0.165342	0.26673
NDRG2	0.165317	0.442599
GREM1	0.165118	0.213882
ZDHHC12	0.165106	0.40844
RNPS1	0.165106	0.258209
MLLT1	0.164795	0.175944
ASPH	0.164212	0.37764
SPOCK2	0.164175	0.279355
NDUFA5	0.164075	0.659595
SMIM7	0.163937	0.448241
ATXN7L3	0.163536	0.283095
ZNF417	0.163525	0.392005
LEMD3	0.163506	0.529367
SOX4	0.163331	0.337586
DPYSL3	0.163234	0.244838
FKBP10	0.163155	0.360122
TRIM51	0.163092	0.452072
SEC31A	0.162716	1.3416
S100A6	0.162191	0.222211
DUX4	0.162089	0.385044
FOXP1	0.16201	0.350258
CFLAR	0.161892	0.27438
PDCL3	0.161744	0.299127
PRMT2	0.161704	0.424244
H2AJ	0.160989	0.398762
COL18A1	0.160799	0.254132
WWTR1	0.160776	0.151218
MPST	0.160063	0.459433
ENSA	0.159967	0.524172
HMGCLL1	0.159433	0.313216
PTPRF	0.159193	0.310946
ADNP	0.159091	0.410337
COX7A2L	0.159003	0.569173
SLC7A6	0.158721	0.564894
RESF1	0.158416	0.374485
EMC3	0.158073	0.412182
SRD5A1	0.158046	0.480459
LHFPL2	0.15798	0.377233
SPDYE11	0.15738	0.221164
EZH1	0.157324	0.419137
OAF	0.157281	0.509701
COX6C	0.157124	0.346145
THOP1	0.156857	0.800939
GNG12	0.156689	0.26819
EPAS1	0.156652	0.199323
DMWD	0.156598	0.347634
MBNL2	0.156448	0.311262
EIF3H	0.155972	0.282114
TFG	0.155438	0.521729
TIMM13	0.155427	0.371461
MRPL24	0.15524	0.383846
JUND	0.155213	0.153024
CYSTM1	0.154952	0.364308
BDH2	0.154852	0.462499
ITGAV	0.154619	0.31781
ALOX5AP	0.154462	0.228447
MAPRE1	0.154208	0.418502
CBX3	0.153796	0.418261
PLTP	0.153562	0.256545
RBPJ	0.152996	0.36314
MED24	0.15285	0.556128
PLGLB1	0.152802	0.368136
ERH	0.152395	0.800807
RHOA	0.15233	0.273031
UBE2V1	0.15218	0.118441
DNAJC21	0.151703	0.397686
RAB2A	0.15158	0.304227
MRPL30	0.151527	0.621502
SFT2D2	0.151444	0.453871
XRCC2	0.151369	0.22283
KIAA1143	0.151239	0.447849
MYO1C	0.151108	0.274601
IGFBP5	0.151007	0.0550434
GNS	0.150673	0.431603
ACP1	0.150536	0.458718
ERF	0.15052	0.718191
RUNX3	0.150327	0.517998
CKB	0.150246	0.282591
KIAA2013	0.149895	0.0987205
ZNF787	0.149857	0.539223
NUDCD3	0.149857	0.458774
SUCLG2	0.149747	0.417797
ORM2	0.149729	0.308404
ALDH9A1	0.149124	0.687093
TMEM165	0.148821	0.27311
FAHD2B	0.148657	0.339107
TXN	0.148353	0.249086
ATP5PF	0.148336	0.32594
LNPEP	0.148301	0.45002
SLC40A1	0.148272	0.216432
USP18	0.148261	0.457262
PPM1K	0.148216	0.414159
FKBP3	0.14805	0.417534
C1QC	0.147868	0.150701
UXS1	0.147592	0.334783
ADAM15	0.14736	0.230537
FCGR1A	0.147328	0.225204
PRELID3B	0.147138	0.41465
H4C5	0.146826	0.359315
SIVA1	0.146503	0.385388
MSL1	0.146459	0.408659
BAGE5	0.146107	0.186258
TTC7A	0.146029	0.486272
AFF1	0.145638	0.310683
TOM1	0.14546	0.110535
ARGLU1	0.145218	0.29377
OTUB1	0.145014	0.379179
ZNF383	0.144916	0.420561
ISLR	0.144602	0.259438
CLDN3	0.144535	0.389133
PREP	0.143699	0.404016
PRRC1	0.143676	0.27812
COL6A2	0.143603	0.0711258
PSMC1	0.143323	0.632778
GBA	0.143037	0.445098
CCDC13	0.142941	0.101563
ELOC	0.142888	0.322025
AIDA	0.142885	0.388291
METTL7A	0.142484	0.215341
RGS1	0.14205	0.19165
MYDGF	0.14197	0.398049
CTNND1	0.141503	0.269342
MTCH1	0.14061	0.336793
RAB5B	0.140552	0.437605
GATAD1	0.140438	0.36324
CYP4Z1	0.140319	0.295545
UGGT1	0.1403	0.323691
ARHGAP17	0.139963	0.42644
RFNG	0.139837	0.301151
MCTP1	0.139631	0.210394
ADGRL2	0.139546	0.248619
STX8	0.139528	0.451398
SNRPD3	0.139372	0.393528
SPON2	0.139236	0.266801
ROGDI	0.139095	0.401811
GGTLC1	0.138878	0.336046
COMT	0.138613	0.228211
PSMA1	0.138555	0.357661
TM7SF3	0.138129	0.33382
SFTA2	0.13755	0.146904
SGK1	0.13753	0.175578
IL13	0.137518	0.401248
ABHD2	0.137379	0.26417
CHRFAM7A	0.137375	0.33044
MAGED1	0.137167	0.226085
CCNL1	0.137096	0.207841
MICOS10	0.137062	0.767743
PGBD5	0.136704	0.332134
TGFBR2	0.136475	0.18489
VSIG4	0.136439	0.156346
SMARCE1	0.136406	0.261975
COL4A2	0.136342	0.0841767
TOB1	0.136339	0.197246
APP	0.136253	0.270868
AMOTL1	0.135973	0.286638
WASF2	0.135504	0.308783
LSM12	0.134928	0.218589
COPE	0.134915	0.352623
PTGES3	0.134909	0.13827
THRA	0.134868	0.290456
CEBPB	0.134418	0.181859
DUX5	0.134208	0.288855
NEMF	0.134033	0.469547
SYNPO	0.133952	0.00898917
SLC44A2	0.133919	0.326148
RAD9A	0.1336	0.2929
NDUFS5	0.133514	0.345784
NR2F2	0.132832	0.252968
SLA	0.132684	0.310786
FAAP20	0.132654	0.283867
TBCA	0.132366	0.305105
CCS	0.132357	0.452846
DMRTC2	0.132257	0.365991
CERCAM	0.132184	0.298225
CYBRD1	0.131811	0.204972
YWHAQ	0.13085	0.0381446
ZDHHC8	0.130538	0.0865889
RNF40	0.130518	0.335377
TASOR2	0.130258	0.450321
RAB5A	0.129962	0.427404
DNAJA1	0.129714	0.234875
CDC42EP1	0.129656	0.465562
EHMT1	0.129653	0.366842
HGF	0.129151	0.127667
UBE2D3	0.129065	0.305996
ATRX	0.128763	0.196738
TRIP10	0.128735	0.302889
MALL	0.128595	0.1347
HACD3	0.128518	0.44535
ZNF461	0.128453	0.467052
ZMIZ1	0.128336	0.213743
PLPP1	0.128201	0.233
CNOT8	0.128119	0.28814
RNF167	0.128117	0.329076
IMPDH1	0.12758	0.367208
CCDC47	0.127241	0.256852
SNAPC2	0.127163	0.287413
C1QA	0.126937	0.135227
TMEM255B	0.12679	0.293106
TXN2	0.126787	0.254468
CALM3	0.126599	0.276603
FXYD1	0.126455	0.0137742
PSENEN	0.126453	0.286264
LDLRAD1	0.126122	0.402106
REPIN1	0.125876	0.271385
HES7	0.125708	0.334063
HIC1	0.125531	0.186628
COX7A1	0.125299	0.0671861
PRPS1	0.125299	0.310555
CD99	0.125275	0.238828
OR8G1	0.125268	0.444604
RANBP1	0.125162	0.518537
TIMP2	0.124842	0.0337332
TRIP11	0.124419	0.328217
ACTL6A	0.1243	0.381045
LDHA	0.124243	0.221233
MLEC	0.124143	0.439574
GLUD1	0.123991	0.311653
ADGRL1	0.123918	0.327264
PFDN2	0.123902	0.443731
PRDX6	0.123668	0.413515
LUM	0.123623	0.0918295
ATF1	0.12344	0.333677
ADAM19	0.123177	0.254785
PSG5	0.123028	0.448483
RAB14	0.122981	0.339138
RAP1A	0.122473	0.477971
ARL6IP5	0.122256	0.205796
NAT8B	0.12206	0.295759
AGPAT2	0.121726	0.242977
CASP1	0.121702	0.287986
LRATD2	0.121666	0.337942
LIMS3	0.121623	0.206629
RASA2	0.121569	0.274491
SMAD2	0.121361	0.0301249
STAMBP	0.121203	0.329565
MZT2B	0.121139	0.125177
CKAP4	0.120734	0.203587
PNRC2	0.120734	0.544959
NR2C2	0.120572	0.416105
PRDX5	0.120436	0.190695
MSN	0.120092	0.203572
SNRPF	0.120026	0.450906
SIRT6	0.12	0.208614
SYNCRIP	0.119906	0.448793
ARRB1	0.119707	0.176725
LITAF	0.119488	0.169814
LAMB2	0.119036	0.274529
ZNF764	0.118527	0.114729
NHP2	0.1185	0.332469
C19orf53	0.11835	0.234312
GSK3A	0.118332	0.255625
FUBP3	0.118181	0.345359
ETNK1	0.118118	0.363214
FCGRT	0.118104	0.262463
PCMTD2	0.117894	0.305633
TYROBP	0.117734	0.168525
TAMALIN	0.117714	0.268791
DECR1	0.117469	0.300498
RNPEP	0.117222	0.203257
C4orf46	0.116658	0.226243
FAM204A	0.116479	0.357858
NFE2L3	0.116054	0.339534
C19orf25	0.115908	0.341766
TNRC6A	0.115793	0.231466
ZNF705A	0.115748	0.238663
GOLGA6A	0.115538	0.255048
EFEMP2	0.115003	0.181278
ARRDC4	0.114986	0.339988
SLCO2B1	0.114976	0.229589
PPP3CB	0.114787	0.358614
PRPF3	0.114423	0.477831
IVNS1ABP	0.114392	0.233052
CLIC4	0.114242	0.226294
STEAP2	0.113875	0.271206
INTS3	0.113848	0.204742
[truncated: 1,334 more rows]

## Sheet: S1F
GENE	Log2	-log10 pvalue
IGHG1	2.64194	1.41125
IGHG3	2.18848	1.682
IGHG2	2.13545	1.5492
IGHG4	2.04801	1.66925
IGHM	1.60043	0.984333
H3C10	1.49571	1.82657
IGKC	1.49474	1.11051
H1-5	1.36661	1.55789
CXCL13	1.32158	0.720457
H3C13	1.30834	1.45602
H2BC10	1.27779	1.38501
H2BC4	1.25992	1.80073
LTF	1.22866	0.872548
SERPINE2	1.20538	1.61884
NPIPB6	1.17179	2.21149
CLU	1.14762	0.824616
FOS	1.14153	0.58768
PSMB9	1.1352	1.14468
IGLL5	1.11948	0.551488
MMP9	1.10321	0.815628
TMC8	1.09439	1.30574
PPP6R1	1.08906	1.43131
BRMS1	1.06971	2.44899
CD22	1.06435	1.18915
RPS4Y1	1.04989	1.52444
KPNB1	1.04341	1.81874
VASP	1.02278	1.52737
CD79A	1.01842	0.709644
NR4A1	1.01123	0.654182
SCGB1A1	1.00862	0.513419
CSK	1.00504	1.59853
UPP1	1.00488	1.41336
RFTN1	1.00372	1.59055
VPREB3	0.992989	0.932672
CD79B	0.992401	1.52783
PRR13	0.983877	1.4498
H2AC19	0.974966	0.946181
LIMD2	0.968102	0.872372
TCF25	0.967482	1.71461
H2BS1	0.966441	1.09654
BCL3	0.956162	1.79129
TNFRSF13C	0.952075	1.02192
PTPRCAP	0.951787	0.745325
RBMX	0.943585	1.84049
H2BC5	0.911794	1.2349
H3C4	0.90962	0.90761
SYVN1	0.909131	1.13104
MARCKSL1	0.90907	0.845233
HMGA1	0.906063	1.36857
NFATC2	0.899863	1.12976
UPK3BL1	0.892251	1.45777
JUNB	0.884212	0.629771
FUBP1	0.88013	2.4182
HCFC2	0.879451	2.26419
H3C2	0.877412	0.647418
H2BC8	0.8764	0.836636
ATF3	0.876196	0.955261
NEK6	0.870379	1.56342
MS4A1	0.869439	0.755803
FOXN3	0.865421	1.97008
CIITA	0.862092	0.83931
AAMP	0.858589	1.61428
CDK2AP2	0.852536	1.59208
H4C15	0.846117	0.718932
ETS1	0.843252	0.822986
H2BC18	0.841972	0.801979
HMGB2	0.840101	1.03309
SEM1	0.839136	1.85708
RASA2	0.830278	3.07129
EZR	0.82852	0.98521
JPT1	0.824828	0.90291
ABHD16A	0.823386	1.36523
BASP1	0.817612	1.61234
IRF3	0.816254	1.29588
DAZAP1	0.814475	1.12287
HNRNPDL	0.813418	1.62736
FDCSP	0.813209	0.454681
SF3B1	0.808797	1.7841
VEGFB	0.807683	1.43395
UPK3BL2	0.806187	1.43463
CHD2	0.804747	2.55588
SSR1	0.794486	1.37429
RAB11FIP1	0.789346	0.883417
SRSF2	0.788124	1.50482
RPS6	0.785668	1.11195
CORO1A	0.785467	0.50807
H2AC8	0.782182	0.719453
PKN3	0.777145	0.861956
FAM120A	0.776587	1.07614
DNAJC8	0.774089	1.69954
RPS5	0.773666	1.31393
SIPA1L3	0.771732	1.96788
RABEP2	0.769253	1.32319
DHCR24	0.769119	0.525222
ZYX	0.768464	0.991304
ID3	0.767759	0.841098
ACTR3	0.763434	1.04332
PTOV1	0.763358	1.18553
ECH1	0.761637	1.18239
MZT2B	0.761304	1.73655
NCK2	0.758634	1.38374
TRAPPC1	0.758616	1.43155
TCIRG1	0.755698	1.74411
H2AC12	0.751119	0.913289
NDUFA13	0.749348	2.11267
C22orf15	0.747972	0.928358
TCIM	0.746889	1.00936
HNRNPD	0.744501	1.35027
H4C4	0.74354	0.631713
SLFNL1	0.739259	2.09536
RPL27A	0.73919	1.2678
PARVG	0.739102	0.776424
SLC2A3	0.738281	0.823441
SOAT1	0.738034	1.13036
STIP1	0.737317	1.26996
SPATA31A6	0.735464	1.21282
RPL28	0.732045	0.920382
CCSER2	0.730891	1.59672
SF1	0.73059	1.00843
HNRNPU	0.73043	1.27391
NDUFB1	0.728656	1.01889
TCF3	0.726658	1.45153
PTPN5	0.725434	1.30205
EEF1G	0.724456	0.807484
PFDN5	0.723251	1.21493
NCL	0.722132	1.33268
RPL7A	0.719373	1.1273
LPP	0.718877	1.26513
H4C12	0.718376	0.876775
CYFIP2	0.715622	1.50939
EGR1	0.714349	0.359665
U2AF2	0.712837	1.70542
PRRC2A	0.712837	0.999282
WDR11	0.712757	1.11546
MLLT6	0.711939	0.900046
RTCB	0.710618	1.02134
LSM7	0.708858	1.06555
ATP2A3	0.708852	0.593472
IDS	0.705718	1.17668
TNIP1	0.704475	1.33077
ID1	0.704251	0.931363
ATP5MG	0.703508	1.1322
HLA-F	0.703031	1.2226
PPIG	0.702636	0.871746
FAAP20	0.702573	1.60928
RPLP2	0.695035	0.843603
GEM	0.690457	0.631309
COX7C	0.688118	0.893108
NDUFB8	0.686754	1.98123
CR2	0.686432	0.46315
MLF2	0.685204	1.31308
RPL18	0.685153	0.843212
UBR4	0.684485	1.048
WNT8A	0.682064	1.50184
ARPC1B	0.681732	0.747203
ORM2	0.681583	3.25334
DPP7	0.680565	1.22745
RPLP0	0.680192	0.732401
SLC66A1	0.67694	1.75854
RPS14	0.676364	1.08589
MAT2B	0.676044	2.00807
LSP1	0.674937	0.705243
LAPTM5	0.67492	0.633918
OGFRL1	0.67395	1.03252
TRIM28	0.673504	1.06094
EEF1B2	0.671665	0.749587
UBA52	0.671208	0.945302
TMA7	0.670283	2.09397
SIRT6	0.670163	0.88501
H2AC20	0.668486	1.66768
SPI1	0.666822	0.686254
SFRP4	0.666468	0.456928
ADAM33	0.666158	0.564798
CLK1	0.665248	2.1374
CYBA	0.665197	0.626518
PRKRIP1	0.664479	1.2084
USF2	0.664248	1.10532
ZNF208	0.66345	1.33957
RPL18A	0.662613	0.869642
MRPL54	0.662444	1.03253
MOB1A	0.662078	1.27252
SLC35F3	0.661974	1.15217
NXF2	0.661422	1.39951
RGS2	0.661143	0.70318
CREBBP	0.658615	1.26082
MAP4K1	0.657706	0.657657
NOP53	0.657613	1.16959
PPP4R3B	0.657345	2.08464
SPP1	0.657343	0.427102
IPO5	0.657321	1.39191
PABPC1	0.6551	0.802685
PET100	0.653552	0.831183
MEPCE	0.653376	1.13039
CARD11	0.652615	1.51309
CD6	0.651797	0.885678
NDUFV1	0.651419	1.35964
COTL1	0.650747	0.835547
PALM2AKAP2	0.650532	0.766162
MEF2A	0.650358	1.04112
PPP2CA	0.650308	1.1037
PTPRC	0.649807	0.53353
H2BC17	0.649375	0.635728
HMGN1	0.647804	1.12658
UQCRC2	0.646708	1.09917
CHKB	0.646056	1.02163
GRK2	0.64583	0.782816
UBE2L3	0.644673	1.23944
UBD	0.643469	0.644982
PPDPF	0.643162	1.28733
H4C13	0.643085	0.691133
NME2	0.640746	1.38522
PFKFB3	0.639986	1.49529
SEC14L1	0.637749	0.939363
MKNK2	0.63745	0.893668
RRAD	0.636739	0.548683
HNRNPM	0.636102	1.33061
SDHA	0.635067	1.47129
RSRP1	0.634068	1.4454
LTB	0.633106	0.417424
RPL41	0.632965	1.24259
HLA-E	0.631924	0.637025
RAB39A	0.631087	1.12874
TRAF3IP3	0.631078	0.98594
CNN2	0.630597	0.804007
CTSH	0.628319	0.730533
UBXN1	0.628092	1.2174
CBFB	0.627896	0.902131
ANKLE2	0.627439	1.36817
AKAP17A	0.627128	1.85173
TNPO1	0.626803	1.75241
RPS7	0.626186	1.02305
RGS16	0.625931	1.2009
CPSF1	0.624376	1.64069
SULT1A4	0.620193	0.708846
IGHMBP2	0.619214	1.71395
HLA-B	0.617793	0.599016
ATP5MC2	0.617283	0.693797
ANKRD10	0.616811	1.07325
RPS28	0.616781	0.914669
FUBP3	0.615457	0.142347
MYO9B	0.615048	1.70006
BCL2L2	0.614834	0.997527
ITGB2	0.611116	0.664992
MAPK8IP3	0.606495	2.1464
PIK3R2	0.605617	1.18958
SLC25A6	0.605581	1.0755
CRKL	0.603685	0.850089
CARD8	0.60344	0.906779
ZHX2	0.600175	1.43808
CCDC137	0.599905	0.912036
EIF3K	0.599855	0.956443
STX4	0.599248	0.932718
UQCR11	0.599134	0.817104
TARDBP	0.596665	0.696035
SEC24D	0.595247	1.1428
PRKCZ	0.593987	1.4764
EIF3L	0.593777	1.00313
ARPC2	0.593755	0.86312
STK17B	0.592161	0.710267
CALML3	0.591909	0.535511
PDCL3	0.59118	1.09649
PRR5	0.591028	0.882504
PAGR1	0.590264	1.22946
RPS9	0.590197	1.0621
JOSD2	0.58826	1.08619
ARHGEF1	0.587432	0.62763
DOCK2	0.587234	0.703856
FOXP1	0.586008	1.0472
SART1	0.5855	1.37175
RPS20	0.585274	0.876869
CAMK2D	0.584187	1.36901
BHLHE40	0.584006	0.532539
AGO1	0.583118	0.74169
LRRC75B	0.582805	1.23283
PRELID3B	0.581911	1.17848
ABR	0.5797	0.910753
MBTPS1	0.577982	1.25324
COX8A	0.577166	1.36208
H4C1	0.576873	0.648606
CFL1	0.576352	0.76675
USP17L15	0.574462	0.787612
FSCN1	0.573962	0.641806
MBD2	0.573794	0.991872
CHPF	0.573321	0.472386
GGA2	0.573315	0.507675
LDLRAD4	0.57289	0.731762
H2AC14	0.571707	0.48147
SEL1L3	0.571231	1.01281
MAP2K2	0.56993	0.860594
PSMA7	0.569381	0.754242
LMO4	0.56931	0.985189
H2AC21	0.569237	0.649032
F12	0.567995	0.677066
SRPRA	0.56715	0.655257
NCF1	0.566686	0.542407
FBL	0.566469	0.66464
SFT2D2	0.566401	0.200105
H3C15	0.565829	0.342597
ATP5F1C	0.564272	1.08351
TMED4	0.563906	1.36344
LRRFIP2	0.563392	1.24324
CCAR1	0.563366	1.28539
RPS8	0.560312	0.752939
CHURC1	0.559828	1.15102
RALGDS	0.559513	1.09355
SLC3A2	0.559082	1.26447
ARFGAP1	0.557904	1.32203
TFRC	0.55661	0.730091
MTA1	0.55576	0.845259
HEBP1	0.555451	0.692432
NOC2L	0.55354	0.88014
ACIN1	0.553382	1.09279
JTB	0.553283	0.24899
DUOX1	0.552187	1.32505
ERP44	0.55205	0.951091
P2RY8	0.55162	0.699089
STIM1	0.551375	0.818284
EVL	0.550498	1.19354
ACTR1A	0.548269	0.896888
TYK2	0.548247	1.62886
PPP2R5C	0.54782	1.20311
DDX39B	0.547421	1.18555
TTYH3	0.546252	1.06476
CHD4	0.545822	1.01311
TRBC1	0.543985	0.549902
CDKN2D	0.543154	0.778964
DAP	0.542922	0.891578
CEACAM5	0.54277	1.29811
ENSA	0.54258	1.34412
CLDN4	0.542283	0.573509
KRTAP9-4	0.542096	0.989876
FAU	0.541298	0.824773
CHRFAM7A	0.54087	0.838683
CASP2	0.54082	0.721366
RPL19	0.540695	0.720057
MIA3	0.539435	1.52867
GNAS	0.539313	0.964172
BLOC1S1	0.53884	1.22508
SLC25A5	0.53869	0.868323
EIF3G	0.537714	1.41457
CNPY3	0.53701	0.825633
SS18	0.536607	1.04326
HMGCLL1	0.536559	0.897149
DNAJC4	0.535725	1.08883
TOMM7	0.535558	0.891197
SEL1L	0.534317	0.921992
RAC2	0.533964	0.311238
RPL37	0.533699	0.719719
CD37	0.53335	0.431293
RPL37A	0.532323	0.900695
TUBA1C	0.53201	0.603409
SSU72	0.531845	1.28998
RPL13	0.531764	0.666933
EWSR1	0.531549	1.33178
TPI1	0.531115	1.23649
ZFP36L1	0.530875	0.685419
SOCS3	0.530639	0.356395
H1-3	0.5299	0.484689
NOTCH4	0.52926	1.16461
MAGOH	0.528165	0.9752
ECHS1	0.527831	0.875376
ZC3H11A	0.527272	1.10691
POMZP3	0.526833	1.09448
SLC27A4	0.526302	0.580014
HMX1	0.525769	0.29016
UVRAG	0.524743	0.697682
MTCH1	0.524493	0.945919
CIC	0.523424	1.56444
R3HDM4	0.52327	2.17598
SIGIRR	0.522831	1.15266
MDH2	0.522737	0.762466
GABARAPL2	0.522464	0.62224
UBL5	0.522416	0.613359
APOE	0.521827	0.485279
CGRRF1	0.520649	1.39503
BRWD1	0.520289	1.30896
NIPA2	0.519885	1.1482
RPLP1	0.519025	0.740393
BIRC5	0.518767	1.65894
ERBB2	0.518337	0.417846
RPS18	0.518245	0.644412
PRDX5	0.518143	0.961001
OAZ1	0.517374	0.674738
TASOR2	0.517324	1.04989
SENP6	0.51694	1.12667
SPIB	0.516716	0.495949
ARPC5	0.515679	0.550814
RAB11B	0.515664	0.908663
SURF4	0.515416	0.652635
LAMP2	0.514724	0.65157
KANK3	0.513988	1.00823
ZNF346	0.512647	1.20251
PRMT1	0.512373	0.891954
DHRS1	0.511985	1.3223
KRAS	0.511499	1.04113
STAT6	0.51088	1.08939
CALHM3	0.510786	0.85168
HP1BP3	0.510761	0.775363
PRKAR1A	0.510233	0.666591
VDAC1	0.509979	0.844131
YPEL3	0.509704	1.19324
HLA-DMB	0.509629	0.536483
RBM3	0.509012	0.952101
VEGFA	0.508682	0.641448
TMEM176B	0.508126	0.578812
PKMYT1	0.508061	1.21011
NPM1	0.507751	0.834858
AHR	0.505026	0.453054
NAP1L4	0.505024	2.0833
BAGE5	0.504493	0.565667
POLDIP2	0.504052	0.930561
PTP4A3	0.50389	0.980998
GLRX5	0.503795	0.996973
CIB1	0.503236	0.604325
MCRIP1	0.503149	1.09024
RPL26	0.503103	0.84665
ERF	0.502769	1.07031
PPP1CC	0.502331	0.88892
CGN	0.501524	0.703934
KANSL2	0.499591	1.28636
ZNFX1	0.499373	1.17406
CYP2W1	0.498516	1.35766
RPL30	0.498234	0.679476
COX4I1	0.498169	1.05358
RPS3	0.497937	0.672258
WDR6	0.496734	1.92383
TLE3	0.496431	0.644596
RICTOR	0.495666	0.803171
PBX2	0.495253	1.43303
COX6A1	0.494399	0.74559
DYNC1I2	0.494381	0.977482
IER2	0.494304	0.411255
ZNF706	0.494201	0.445259
CSNK1D	0.49416	0.619694
MYH10	0.493878	0.421079
PSME2	0.493821	1.26558
FBXO24	0.493336	0.610662
HNRNPA2B1	0.493068	0.750701
SORL1	0.492859	0.911554
PPP1CA	0.492498	0.922198
HNRNPL	0.49124	0.53737
HIF1A	0.490036	0.828888
SLC50A1	0.489408	1.85686
SNRPD2	0.489192	0.774369
UBE2D3	0.488962	0.975081
NBPF19	0.488905	0.744389
RPS11	0.488167	0.778381
RPL34	0.487308	0.858573
ZC3H7B	0.486129	1.21292
CLINT1	0.485453	1.1443
ANKRD20A1	0.483987	0.534743
MORF4L1	0.482929	1.06083
BANF1	0.482895	0.840947
MAOB	0.482788	0.742025
IL24	0.482787	0.809409
RCN1	0.482693	0.776505
COPS9	0.482488	0.713076
LRCH4	0.482331	1.21244
RPS19	0.481334	0.539067
PTPN1	0.480412	0.993823
BTG2	0.479978	0.350343
YARS1	0.47927	0.771773
ZNF430	0.478289	0.704485
CYCS	0.476575	0.785554
ST6GALNAC6	0.476543	0.934461
CD52	0.476474	0.416802
GSTP1	0.476246	0.252589
ZNF428	0.475211	2.1763
ARF1	0.474043	0.572832
DDX17	0.474021	1.45803
ANAPC5	0.472051	0.898913
SIGLEC16	0.470628	0.434589
ATXN2L	0.470137	0.788532
TLK2	0.469827	2.3412
RPL36	0.469803	0.705491
DDOST	0.469717	0.828865
OGT	0.469247	0.976545
GPAT2	0.468738	0.383085
CBX7	0.468047	0.732387
SUMF2	0.467549	0.733762
DEGS1	0.466387	0.485943
PRDX2	0.466301	1.00584
NUDC	0.4661	1.12377
ARPC3	0.465789	0.61822
GPS1	0.465783	1.98601
HNRNPA3	0.465688	0.625211
SREBF2	0.464742	0.860448
ALYREF	0.464657	0.677221
ENTPD4	0.464235	0.742535
PSMB1	0.463041	1.08046
AKNA	0.463035	0.469742
MXD4	0.462806	0.717268
LHFPL2	0.462523	0.750762
TRIR	0.462418	0.440561
H3-3A	0.461771	0.649826
ARHGAP4	0.461635	0.606217
HNRNPA1	0.461457	0.609249
DEXI	0.461222	1.02811
RPS27	0.459436	0.527908
MBD3	0.459406	0.901283
TMEM165	0.4588	0.450564
ATAD3A	0.458469	1.19012
RHOA	0.457279	0.740345
EIF3E	0.457188	0.807522
CCT6A	0.457171	0.828408
RPL21	0.456643	0.654482
SYNGR2	0.456212	0.324803
ABCB9	0.456202	0.802251
ISOC1	0.45574	0.899336
TMSB10	0.455521	0.548348
SIVA1	0.455122	1.22451
HDGF	0.454999	0.531113
PNPLA2	0.454755	0.442758
CELF1	0.454184	1.0587
RASGRF1	0.453454	0.713187
LAMTOR1	0.453021	0.809398
ANKRD11	0.452752	0.842003
BCL9L	0.452623	0.756347
TSNAX	0.452606	0.725417
RNF181	0.452577	0.966194
RPS23	0.452095	0.592708
ELN	0.4518	0.235068
ADAMTS1	0.451736	0.383604
SS18L1	0.451391	0.257516
RPS21	0.451296	0.574719
ZNF207	0.451115	1.09827
RPS2	0.45107	0.50032
GOLGA8A	0.450449	0.734243
SKIL	0.450269	0.176637
CDK5RAP3	0.450044	0.72312
CAPRIN1	0.44945	0.758281
RPS15	0.449116	0.499567
RPL4	0.44907	0.688422
SEPTIN9	0.449007	0.504551
PCBP2	0.448993	0.766897
EP300	0.448681	0.836005
RANBP3	0.44864	1.15291
PPP2R2D	0.448126	1.06071
CT47B1	0.447832	0.665852
MCRIP2	0.447207	0.77031
RGS10	0.446926	0.769736
CSTF3	0.445297	0.947949
XRCC5	0.444764	0.658224
IRF1	0.444558	0.507929
CCR1	0.444228	0.759379
ACSM5	0.443044	0.498622
DDB1	0.442659	0.888307
NUCKS1	0.440837	0.550892
RPS15A	0.440477	0.572553
AGPAT2	0.440114	0.59475
TMEM106C	0.440106	0.906656
GPS2	0.44001	1.68033
BLK	0.439686	0.46278
ZC3H7A	0.439651	0.743481
ARL6IP4	0.438526	0.93795
COPE	0.438423	0.677546
FAM13B	0.43822	0.529535
FBP1	0.43811	0.379081
CHCHD2	0.437638	1.04915
RPL7L1	0.436986	0.714473
ABI1	0.43679	1.21052
FNBP1	0.436435	0.593944
LENG8	0.436168	0.329064
PPP6C	0.435663	2.50308
GAK	0.434359	1.11658
SAR1A	0.433915	1.26578
ANKHD1	0.433847	1.07258
SPDYE11	0.433288	0.39082
LBH	0.432731	0.35205
HSBP1	0.432116	0.778557
GNA13	0.431361	1.21075
MAPK1	0.43118	1.07363
XRCC2	0.431177	0.429153
HNRNPC	0.430179	1.07521
CCL24	0.430018	0.795854
CTBP1	0.429629	0.733979
DDX3Y	0.429561	0.390158
RPL10A	0.429199	0.504837
NACA	0.428673	0.677168
CYBRD1	0.428544	0.544665
USP17L11	0.42829	0.829149
RALB	0.428252	0.677905
SYNCRIP	0.428243	0.712118
ZNF723	0.428206	1.05214
PARM1	0.427693	0.789267
SZRD1	0.427683	0.116846
EPC1	0.427433	0.714755
HNRNPH1	0.427133	0.720784
KIAA0895L	0.426904	0.783056
CALHM2	0.426832	0.749273
PNLIPRP3	0.426693	1.38804
SHFL	0.426681	0.562998
RPL15	0.426005	0.590074
TMEM63B	0.425791	0.31903
C5orf15	0.424566	0.717245
ZNF587	0.424426	0.488417
RPL22	0.424163	0.723709
PPP4R3A	0.423337	1.31202
TYMP	0.423016	0.594525
RPL29	0.422647	0.583577
ST6GAL1	0.422608	0.724099
PDZD2	0.422455	0.446317
KRTAP12-3	0.422424	0.510441
SPPL3	0.422207	1.09257
ZFP90	0.42213	0.745842
NDUFA2	0.421963	0.654627
CCDC88B	0.421925	0.686475
OTX1	0.421843	0.784552
EVI2B	0.421531	0.282008
SLTM	0.420918	0.816139
ECM1	0.420319	0.451499
WTAP	0.419731	0.745247
RGS18	0.419083	0.819813
SLC25A11	0.419051	0.700926
IRAK1	0.418865	0.86825
TNFAIP8	0.418526	0.588544
CTSG	0.418085	0.481552
FUS	0.4176	0.672818
EIF3B	0.417207	0.777136
CIRBP	0.416781	0.882879
PAFAH1B2	0.416454	1.36495
USP22	0.416425	0.85835
ATG14	0.416271	0.48625
XBP1	0.41571	0.78038
ARHGEF15	0.41545	0.38379
PPP1R12C	0.415302	0.641704
SPOCK2	0.415179	0.4489
CPLX2	0.414948	0.432426
SPTAN1	0.413857	0.863248
BAX	0.413325	0.431571
PTP4A2	0.412966	0.603523
TRAF4	0.412509	0.472588
NDUFB3	0.412108	0.971403
MAP4K4	0.411609	0.660655
IFI30	0.411575	0.278318
CRTAP	0.411464	0.764551
FBXW5	0.411451	1.21576
RERE	0.411215	0.732482
NDST1	0.410947	0.46125
EDF1	0.410702	0.815278
CLTA	0.40635	0.9123
BCL2L11	0.405937	0.598179
SRSF6	0.405765	0.828056
DYNC1H1	0.405508	0.738172
CALR	0.405158	0.499428
CSRP2	0.405098	1.09957
SOD1	0.404513	1.18211
ETV3	0.404366	0.565788
H1-2	0.404311	0.492391
ATF6B	0.404236	0.877702
ATP5F1A	0.403595	0.587901
DECR1	0.40356	0.966667
SCX	0.402932	0.570922
BRD4	0.402674	0.68916
FADS2	0.402547	0.459405
GPAT4	0.401579	0.918637
NFYA	0.401106	0.865049
PFN1	0.4011	0.426758
KRTAP5-8	0.400978	0.33825
LIMD1	0.40045	0.547527
RPS17	0.400259	0.653767
CTDNEP1	0.399883	0.661404
PIM3	0.399634	0.283454
RGS3	0.398849	1.19394
PGLS	0.398236	0.551632
NDUFS8	0.398025	0.649048
FXR1	0.397972	0.403669
CREBZF	0.397968	1.07778
ARHGAP45	0.3974	0.424132
LPAR2	0.397254	0.526632
KCNJ10	0.397232	0.885136
MEGF8	0.396971	0.552516
NBPF15	0.396859	1.04079
KRTAP5-1	0.394996	1.606
H1-4	0.394875	0.354353
STXBP2	0.394681	0.584964
OGN	0.394235	0.367644
LPCAT1	0.394118	0.514102
ERP29	0.393116	0.485644
PDXDC1	0.392397	1.07896
ARF6	0.392001	0.618944
SSR4	0.39141	1.05187
ARHGDIA	0.390695	0.509808
CCNL2	0.390312	0.270267
RPL12	0.38932	0.529502
EFHD2	0.388888	0.743732
SEPTIN6	0.388775	0.552144
MAX	0.388265	0.602253
TMEM30A	0.38728	0.500293
RBM6	0.386708	0.427274
SNRNP70	0.386602	0.81735
CTTN	0.386169	0.714381
TALDO1	0.386128	0.859334
RPL6	0.38552	0.793535
FAM53B	0.385393	0.613025
HSPD1	0.383538	0.404737
CUTA	0.383374	0.616606
C1orf159	0.383332	0.524095
ATN1	0.383079	0.912719
TRAC	0.382398	0.368407
FLII	0.38238	1.28497
EXOC7	0.382092	0.973791
MAP2K3	0.381863	0.729817
ITGA5	0.381021	0.397239
CDK17	0.380895	0.62429
EEF1D	0.380449	0.570699
FHIP2B	0.380398	0.686284
CAPZB	0.379755	0.0403997
VPS4B	0.377491	0.643326
SSRP1	0.376637	0.733049
HDAC1	0.375948	0.77411
SH3GL1	0.37577	0.517711
ATG4B	0.375672	0.902369
ATP5IF1	0.375137	0.639238
SNX2	0.374962	0.795728
RACK1	0.374787	0.477735
GMFG	0.374689	0.699753
KCNK4	0.374516	0.829333
ACVR1	0.374446	0.519015
SOHLH1	0.374085	0.712782
ATP5PB	0.374029	1.02423
HIGD2A	0.373725	0.767006
CSNK2A2	0.373545	1.48935
ADAM15	0.373021	0.726634
CCDC47	0.372498	0.650069
USP17L12	0.372318	0.40925
APOBEC3A_B	0.371539	0.689519
SCO2	0.371398	0.714874
ARPC4	0.371387	0.446361
ANXA7	0.371111	0.467073
SF3A2	0.370892	1.13236
WSB1	0.37063	0.569759
STX7	0.370467	0.634371
RAD23A	0.370017	0.761738
B3GAT3	0.369955	0.454622
KIAA0930	0.369935	0.799651
ILF3	0.369187	0.401032
PDAP1	0.368938	1.44083
KDM4B	0.368036	0.956305
ATP1B1	0.367775	0.493361
RPL7	0.367767	0.596195
GSTK1	0.367667	0.514587
SET	0.367496	0.699889
POU5F1	0.366984	0.444265
GPC1	0.36686	0.333036
ZNF417	0.366195	0.480543
RNF11	0.366177	0.552377
SNX3	0.365774	1.12458
LTBP2	0.365681	0.262396
CTDP1	0.365291	1.67232
PHB	0.365287	0.883489
MAPK6	0.364883	2.0311
ESD	0.364052	0.894182
NOL7	0.363638	0.425812
PPP1R15A	0.363565	0.401629
NDUFB9	0.363473	0.513676
TAS1R3	0.363367	0.413662
NBPF12	0.363169	0.571652
RPS3A	0.36254	0.55142
NCOR2	0.362324	0.670747
NDUFS5	0.361057	0.387633
RPL14	0.360912	0.488338
ANTKMT	0.360752	0.787754
BARHL2	0.35948	0.697134
FTH1	0.358681	0.39628
RPL32	0.358615	0.463539
LUC7L3	0.358558	0.525972
DDX47	0.358454	0.668775
GABPA	0.358384	0.78128
MDFI	0.358237	0.440314
TUBB6	0.358228	0.605592
GREM1	0.357661	0.366372
RCN3	0.357575	0.248099
NT5DC2	0.356273	0.419545
DDT	0.355847	0.385047
PTK2B	0.355835	0.361589
TOP1	0.354776	0.865299
SAP18	0.354494	0.774849
RPSA	0.354179	0.533105
USP10	0.354052	0.88688
CDC16	0.353911	1.00499
MRPL41	0.353894	0.574512
SGSM3	0.353083	0.411042
PRPF8	0.353078	0.623772
MAPK1IP1L	0.352943	0.571147
PIM1	0.352801	0.396064
PFKL	0.352775	0.704972
COPS2	0.352541	0.448832
ERH	0.351735	0.563169
APBA3	0.351388	0.80548
RPL39	0.351178	0.418864
RPS4X	0.350492	0.39206
RPS27A	0.347913	0.421395
IER3	0.347874	0.242937
PDLIM4	0.347873	0.488169
UBE2E1	0.34773	0.631427
ADAM19	0.347127	0.433701
PELI1	0.346788	0.545432
PRAMEF6	0.345547	0.449172
STX1B	0.345314	0.348731
SULT1C4	0.344947	0.961191
CTSK	0.344816	0.37685
CXCL14	0.344794	0.391972
MIF	0.344531	0.691079
ACTR10	0.344306	0.583742
VKORC1	0.34358	1.45814
IDH3G	0.343437	1.03334
MYL12B	0.342929	0.629891
ZNF385A	0.342841	0.444005
CNDP2	0.342415	0.387328
SMC1A	0.341893	0.40584
GTF2I	0.3416	0.625495
LFNG	0.341368	0.470336
GATAD2A	0.341184	0.548243
PPHLN1	0.341087	0.642782
CDK11A	0.340444	0.650325
EIF3F	0.339917	0.750118
TAF15	0.339335	0.471872
PLEKHA5	0.338525	0.633141
AMY1A	0.338409	0.955863
MTCH2	0.338367	0.58939
RASA3	0.338274	0.624115
CANX	0.337972	0.487568
RSF1	0.33797	0.483842
RPS6KB2	0.337554	0.621082
STT3B	0.336977	0.952042
VPS28	0.33666	0.513015
CAPN1	0.336643	0.453605
RNF24	0.336605	0.563983
H4C8	0.336508	0.29383
NCOA2	0.336448	0.543625
P4HB	0.336198	0.30631
TAP2	0.336172	0.427405
KLF16	0.335654	0.506111
HDLBP	0.335361	0.356601
ANKRD36	0.335155	0.758575
TUFM	0.33507	0.483879
EIF4B	0.334091	0.580463
KCNJ9	0.333557	0.558646
INPPL1	0.332695	0.508115
ZNF821	0.332211	0.435047
PUF60	0.332159	1.0076
OTUB1	0.331124	0.917224
RPS10	0.331115	0.487356
SNU13	0.331058	0.612742
NPIPA1	0.330949	0.752364
IREB2	0.330918	1.32714
ITM2C	0.329081	0.410773
ILK	0.328682	0.367575
TRIP12	0.3279	0.620511
EIF3H	0.327812	0.333707
PANK2	0.327411	0.422631
TTC1	0.327394	0.389839
IFI16	0.327083	0.542404
TNFRSF10C	0.32695	0.569307
ATP6V0B	0.326737	0.996183
RPL23	0.3264	0.526691
TLE5	0.324894	0.721657
TTC19	0.323681	0.977074
PRKACA	0.322677	0.791919
ARRDC3	0.32219	0.449528
PRPS2	0.322169	0.764228
SDHB	0.321781	0.612816
POLR2J2	0.321612	0.906581
YWHAZ	0.321443	0.355818
UQCRC1	0.320981	0.359004
SLC30A9	0.320883	0.2907
TMEM255B	0.320462	0.541171
ARMCX6	0.320107	0.699556
LUC7L	0.319963	1.09583
MVP	0.319883	0.361772
LMNA	0.319328	0.322127
ATP5ME	0.319232	0.765009
TPM4	0.319205	0.385834
LAMP1	0.319108	0.338268
DBNL	0.318639	0.477083
PSEN1	0.318624	0.404339
GPX4	0.318104	0.372447
GNG5	0.317841	0.69601
S100A13	0.317762	0.436774
EIF3A	0.316427	1.02781
UBE2M	0.315707	0.61008
TGM2	0.315478	0.187179
CENPT	0.314588	0.50698
BNIP2	0.314413	0.436071
SND1	0.314277	0.371587
SRSF5	0.314092	0.423577
C11orf58	0.313925	0.611318
JMJD8	0.313374	0.495969
JUND	0.31323	0.320682
NFIC	0.313137	0.468574
KRT28	0.312686	0.784506
ATP5F1B	0.312324	0.689398
RPL11	0.312129	0.590536
H2AZ1	0.311959	0.866863
MAST2	0.311858	0.350251
ADD3	0.311713	0.694325
ERGIC1	0.311431	0.333145
ITIH5	0.311096	0.543562
BTF3	0.311019	0.738826
CSGALNACT2	0.310824	0.305752
YBX1	0.310317	0.731852
DDX3X	0.309854	0.421311
ELOB	0.30954	0.568007
GDF15	0.309501	0.154331
CNOT8	0.308841	0.0686626
OGFR	0.308494	0.434399
ZNF532	0.308409	0.502669
MTG1	0.30826	0.538493
CCL5	0.3078	0.212926
MPRIP	0.307709	0.609141
PGD	0.307428	0.374141
NDUFB4	0.307333	0.63618
UQCRB	0.307131	0.692233
SNRPD3	0.306515	0.730993
TIMM23B	0.306166	0.7685
PCSK7	0.305903	0.510392
RPL35A	0.305888	0.457105
GLG1	0.305803	0.361732
SUN1	0.305549	0.604516
ANXA11	0.304909	0.191868
PGAM4	0.304535	0.621627
CYP2A6	0.30366	0.589907
OLFML3	0.303248	0.54636
HMGN2	0.30298	0.323479
CDK4	0.302727	0.586386
GET3	0.302595	0.389393
RASSF1	0.302416	0.479635
ALDOA	0.301786	0.439432
C6	0.301466	0.64064
BUD31	0.301293	0.693057
SERPINE1	0.301204	0.166942
SELENOF	0.301045	0.663182
SH3GLB1	0.300978	0.477484
NDUFB2	0.300887	0.481798
RPL31	0.300672	0.446779
EIF4A1	0.300556	0.370033
IFNAR2	0.300246	1.2568
IFI6	0.300216	0.275016
PTBP1	0.300093	0.414496
NAT8B	0.299385	0.384322
SPOP	0.29925	0.609849
TTC33	0.299105	0.325914
UBR1	0.299091	0.904243
NDUFB10	0.298324	0.558676
ASXL2	0.297964	0.382071
RPS12	0.297858	0.378426
RANBP2	0.297806	0.663944
LIMS3	0.297709	0.776293
GABARAP	0.297451	0.460091
DAOA	0.29729	0.407436
SPDYE16	0.297094	0.348145
RAP1A	0.29672	0.432798
YWHAE	0.296515	0.626201
CLIC2	0.296275	0.436023
SLC44A2	0.296156	0.558548
EDA	0.295648	0.344688
JAK3	0.294797	0.176338
RPS29	0.29475	0.307199
KIAA2013	0.294059	0.682543
HLA-C	0.294053	0.318794
NECTIN2	0.293995	0.489965
DAD1	0.293902	0.271666
DRG1	0.29352	0.374096
UBALD1	0.293418	0.346698
CBWD2	0.293033	0.490184
IK	0.292975	0.556673
WIPI1	0.292948	0.528188
TMEM119	0.29268	0.420252
DIAPH2	0.292668	0.386274
GNB2	0.292573	0.28567
RIOK3	0.292347	0.44177
CCNG2	0.292344	1.02444
GJA5	0.292332	0.286951
GRIN2C	0.292173	0.671143
CHMP1B	0.292104	0.314876
BCAS4	0.291886	0.225192
CDH3	0.291741	0.236256
TMED9	0.29148	0.374911
SH3BGRL	0.291311	1.1932
UBE2V1	0.291034	0.600756
MAEA	0.290975	0.546786
SRSF9	0.290963	0.435128
PLEKHJ1	0.290607	0.495326
RPS16	0.289748	0.370629
MARK3	0.288878	0.630894
MIDN	0.288627	0.392093
LILRB2	0.288471	0.870266
ANKRD36B	0.288377	0.653592
ADGRE5	0.288298	0.356257
RPL8	0.288056	0.332002
SLC36A1	0.287979	0.8333
REPIN1	0.287668	0.450132
SSBP3	0.287047	0.565549
PSMD3	0.286868	0.749618
USP17L3	0.286576	0.460305
CAPNS1	0.286407	0.430565
ZNF776	0.286374	0.370154
ACTN4	0.285961	0.485015
TNFRSF12A	0.28587	0.251192
XAB2	0.28548	0.503688
TMBIM1	0.285412	0.430717
COL5A2	0.285362	0.207959
CNPY2	0.28529	0.38385
RABEPK	0.284945	1.16067
ERGIC3	0.284411	0.551353
MLLT10	0.283495	0.818645
EMC2	0.283334	0.565003
GATD3A	0.283324	0.582145
RBM23	0.283246	0.32656
PBXIP1	0.282843	0.40666
COPA	0.282114	0.59244
IL6ST	0.282057	0.225976
ATP5PD	0.281491	1.49367
FNDC3B	0.281393	0.269009
DUSP1	0.28072	0.189649
EIF2B4	0.280112	0.492058
AQP3	0.280086	0.199317
CCS	0.279777	0.654962
GLIPR2	0.279509	0.308156
DLGAP4	0.279324	0.0233673
PRR32	0.279219	0.309073
FAM90A1	0.278955	0.274237
GPNMB	0.278876	0.0262538
HMGB1	0.27878	0.31835
RPL35	0.278242	0.374584
ATP2A2	0.277687	0.349307
DDX5	0.277246	0.337957
ADRM1	0.277165	0.34462
ATP6V1G1	0.27676	0.698688
COL4A1	0.276285	0.144936
H2AC6	0.275611	0.320844
RPL36A	0.275257	0.394458
EGFL7	0.27468	0.33629
TUBA4A	0.274663	0.313101
ARRDC1	0.274642	0.342975
VAMP8	0.274599	0.317998
TUBB4B	0.274502	0.69778
DVL1	0.274393	0.772149
PTBP3	0.274142	0.330421
COL16A1	0.273634	0.249148
THRAP3	0.273507	0.433409
TOB1	0.273204	0.364938
PSMA2	0.272637	0.522607
PNN	0.272223	0.310663
ENY2	0.271645	0.422349
RPRD1B	0.271548	0.741737
PGK1	0.271375	0.394177
SNHG32	0.271285	0.221201
PTMA	0.271148	0.309984
BLOC1S6	0.27083	0.533966
ZMAT2	0.270717	0.61534
NCOA3	0.270632	0.332716
PIANP	0.270566	0.63643
RNASEK	0.27041	0.303653
CBX4	0.270225	0.587396
LRATD2	0.270141	0.486313
TMEM14C	0.270109	0.395416
KRTAP10-3	0.269646	0.342604
WASF2	0.268105	0.434112
SMARCB1	0.267965	1.00893
LOXL1	0.26792	0.303806
MTERF3	0.267684	0.669075
PNRC1	0.266204	0.349203
CYBC1	0.265991	0.462668
ATF7IP	0.26544	0.621215
IFT57	0.265425	0.452571
MED10	0.265241	0.41496
SMIM7	0.264264	0.281965
CLDN5	0.264024	0.29327
SERBP1	0.263995	0.443128
BAP1	0.263509	0.289403
COL4A2	0.262787	0.162927
LASP1	0.262081	0.030705
TRA2B	0.261845	0.286965
PAXX	0.261677	0.490867
TNKS1BP1	0.261479	0.288827
TXNL1	0.2611	0.402965
HNRNPCL3	0.261049	0.354082
ZMIZ2	0.260926	0.371096
IVNS1ABP	0.26029	0.625083
RPL5	0.259686	0.434037
NUPR1	0.259642	0.098509
ARL2	0.259107	0.583164
CCNL1	0.258758	0.48333
TMEM50B	0.257897	0.376001
ARHGDIB	0.257771	0.151522
IRF5	0.257586	0.38974
C1orf116	0.257378	0.914174
RXRA	0.257058	0.43638
TACC1	0.256961	0.379256
IARS1	0.256685	0.420175
OR9Q2	0.256496	0.591774
PLEKHF1	0.256379	0.0877678
NR1H2	0.256334	0.357002
PSMB3	0.256153	0.499688
EGR3	0.25586	0.284625
NET1	0.255695	0.493006
HDAC7	0.255317	0.298842
CTDSP2	0.255007	0.350685
PML	0.254147	0.258564
NSUN5	0.253882	0.373544
DHX9	0.253818	0.417285
VAPA	0.25282	0.382605
SETD7	0.252525	0.467909
SCNM1	0.252238	0.285555
ZMIZ1	0.251907	0.26463
PTGDS	0.251731	0.187018
CDC37	0.251451	0.580282
RPN2	0.251424	0.252236
UCP2	0.250571	0.154914
SRI	0.249918	0.426404
H4C2	0.249063	0.407113
CCT3	0.249036	0.623812
MBNL2	0.248634	0.351881
TSPYL2	0.247844	0.199236
BANK1	0.247593	0.1707
S100A16	0.247522	0.224604
PLEKHA4	0.246445	0.377045
COPRS	0.246308	0.0957986
PRPF4B	0.246204	0.582744
KYNU	0.246151	0.559304
SIK1	0.245998	0.149118
STK25	0.245813	0.561658
RPS25	0.245695	0.311924
MAPKAPK2	0.245598	0.302088
ASPH	0.245305	0.442884
EMB	0.24498	0.242446
UQCRQ	0.244806	0.246585
ARRB2	0.244627	0.372931
ENTPD1	0.244595	1.31708
PIP4K2A	0.244284	0.209179
AGR2	0.244184	0.154371
TAOK3	0.243928	0.149348
EIF3C	0.243684	0.379405
C19orf53	0.24348	0.361811
SNX30	0.242515	0.395053
EIF1	0.242336	0.233622
PLEC	0.242089	0.291753
COPB2	0.241929	0.425909
SRSF11	0.241879	0.3277
HNRNPA0	0.241847	0.24115
FBRS	0.24178	0.531319
TIMM13	0.241425	0.307145
DDX4	0.240826	0.19243
WASHC1	0.240757	0.785158
DMAC1	0.240396	0.512081
MMS19	0.240327	0.369188
EIF4G1	0.240301	0.388207
AP2B1	0.240223	0.289822
PAPSS1	0.240028	0.397029
BBLN	0.239949	1.1848
SH3PXD2A	0.239821	0.237258
GRB2	0.239492	0.244211
SMAD2	0.239452	0.256607
SOX9	0.239062	0.295788
PCBP1	0.238967	0.371311
UBA1	0.238551	0.326203
SLC25A1	0.238491	0.00274258
CBS	0.237839	0.604859
MYO1B	0.237588	0.220713
OPTN	0.237425	0.373839
SEPTIN11	0.237378	0.146959
ATP6V0C	0.236899	0.339632
SNRPG	0.236528	0.648872
HNRNPH3	0.236486	0.3226
PFDN2	0.236447	0.842703
MYC	0.235672	0.315388
SP140L	0.235599	0.53423
SCUBE1	0.235508	0.273423
H3-3B	0.235299	0.392009
MOB3A	0.234971	0.309733
RBPJ	0.234772	0.43728
EID1	0.23471	0.477602
TAS2R60	0.23463	0.302225
PPP1R14B	0.234429	0.429419
OR4Q3	0.234404	0.186484
NDUFA5	0.234003	0.364193
SERF2	0.233352	0.312869
MYH9	0.233084	0.291243
SRP14	0.232886	0.430448
MAGED2	0.232713	0.333504
ZNF768	0.232418	0.417155
ATP6AP2	0.232068	0.377597
SLC41A1	0.232048	0.354693
GUK1	0.231863	0.471341
IMPDH1	0.231501	0.137346
NOP10	0.231247	0.336613
CCNI	0.230967	0.254373
HCFC1R1	0.230903	0.308789
DDHD2	0.230781	0.346691
MUC20	0.230523	0.357708
TXNDC5	0.230423	0.293705
ALG5	0.229569	0.264435
PTPRA	0.228378	0.508339
DIO3	0.227724	0.283216
DCAF8	0.227086	0.252916
STK24	0.225781	0.382534
TRA2A	0.225681	0.225935
PABPN1	0.225649	0.352834
ATP6V1B2	0.225187	0.378532
PRMT8	0.224643	0.280575
SPANXA1	0.224417	0.133459
YTHDC1	0.224347	0.567231
CYC1	0.223992	0.23131
DRAP1	0.223734	0.553375
AEN	0.223057	0.969665
RPS6KB1	0.222539	0.360057
FOSL1	0.222511	0.31336
MUC3A	0.222132	0.491655
SLC39A1	0.221785	0.244553
PGRMC2	0.221774	0.26534
TMBIM6	0.221638	0.241623
SOX4	0.221155	0.217583
RBM8A	0.22105	0.351916
IRF2BP2	0.220664	0.251658
NPIPB3	0.220565	0.236899
WAS	0.219676	0.360406
ESRP1	0.21934	0.168239
FEZ2	0.219254	0.198166
SIAH2	0.219161	0.230781
RPL9	0.218765	0.233544
USP17L17	0.218717	0.246945
RPL38	0.218521	0.267853
ATRX	0.218209	0.341997
ATP6V0E1	0.218101	0.272935
RPL27	0.218095	0.256555
MYH14	0.217088	0.255122
DDR1	0.217055	0.0548387
EIF4H	0.21702	0.37362
MIDEAS	0.216578	0.252513
ATF4	0.216261	0.313812
PDPK1	0.216261	0.701269
CLTC	0.215995	0.289574
CBX3	0.215989	0.381377
TOR1AIP2	0.215827	0.685813
TCP1	0.215761	0.378525
CHMP4A	0.215631	0.286483
C4orf3	0.215532	0.548171
CCDC107	0.215479	0.547057
TXN2	0.214819	0.275933
MAF	0.214611	0.210887
SMARCA4	0.213499	0.381709
IPO9	0.212652	0.290336
COX17	0.212103	0.675835
TPM3	0.211729	0.276671
PPIC	0.211703	0.154375
CERS5	0.211591	0.297974
EEF2KMT	0.211507	1.2366
GYPC	0.210941	0.258933
DCTN1	0.210908	0.240311
CLEC10A	0.210567	0.314965
RBCK1	0.210484	0.624566
PIGT	0.21006	0.279061
SOX18	0.210054	0.127689
PYCR2	0.21002	0.437629
HSP90AB1	0.209956	0.306714
FAM43B	0.209782	0.222215
MYL12A	0.209522	0.247531
TEAD2	0.209299	0.338078
EML4	0.208983	0.284838
NUDT14	0.20898	0.289248
GNAI2	0.208674	0.251868
VPS29	0.208223	0.348425
PLEKHH2	0.208003	0.182201
CKLF	0.207818	0.325322
SMIM14	0.207393	0.365104
VAMP1	0.207154	0.26661
GYG1	0.207084	0.30236
G3BP1	0.206122	0.372575
KHDRBS1	0.205948	0.306875
PRXL2B	0.205878	0.329725
DYNLT1	0.205805	0.391373
SIAH1	0.205567	0.470988
KDM2A	0.204858	0.312592
JAZF1	0.204695	0.464666
POLR2E	0.204526	0.22516
THBS3	0.204494	0.199476
PARK7	0.204097	0.331899
TMCO1	0.203956	0.256679
HNRNPK	0.203505	0.332896
CAST	0.202777	0.35414
RBBP4	0.202708	0.392263
DGCR2	0.202475	0.217611
KDM5C	0.202366	0.502977
PCSK6	0.202154	0.217225
SLC38A2	0.201141	0.220349
KCNE1	0.201029	0.148787
UBXN4	0.200932	0.401839
ZNF696	0.200928	0.355605
UBE2B	0.200581	0.181206
CALM2	0.20057	0.20813
PIK3CD	0.200545	0.216433
NAP1L1	0.200439	0.271834
MDK	0.199891	0.269538
TSPAN1	0.199121	0.339548
MAPKBP1	0.199102	0.310571
CSNK1G2	0.198724	0.435742
ZNF28	0.198685	0.198981
MCL1	0.197446	0.165905
OST4	0.197217	0.311336
OGA	0.197158	0.278059
ZNF362	0.196397	0.83206
CTSS	0.196376	0.117952
CTNNB1	0.195436	0.174713
STYK1	0.195135	0.413922
AK1	0.194827	0.539999
CPNE5	0.193765	1.16515
UBXN11	0.193719	0.346842
SLC25A3	0.193043	0.261019
RAPGEF1	0.192521	0.351843
MATR3	0.191755	0.164026
CDC73	0.19143	0.179948
BAK1	0.191287	0.304985
OAF	0.190642	0.359914
SGK1	0.190612	0.139716
COL15A1	0.190348	0.12297
CDKN1B	0.190146	0.24363
ZCCHC10	0.189562	0.190674
SON	0.189392	0.299257
ATP6V0D1	0.189101	0.429799
SLC6A6	0.18906	0.221196
ZDHHC8	0.189048	0.38266
GCA	0.188163	0.225325
CAP1	0.188152	0.210884
NDUFV2	0.18733	0.296495
TMEM248	0.187059	0.394622
SLC36A4	0.186959	0.365603
PDIA4	0.18672	0.22002
ACSF2	0.186632	0.249471
C6orf226	0.186451	0.160917
SLC3A1	0.186021	0.202532
RAC3	0.185795	0.129564
SRRM2	0.185645	0.267444
LTBP3	0.185453	0.20725
NFE2L1	0.184825	0.232732
EIF5A	0.183944	0.215197
CNIH1	0.183714	0.185575
SRSF3	0.183606	0.220483
HNRNPUL2	0.183303	0.401346
EIF2S3B	0.1827	0.175993
WIPF1	0.182635	0.180191
SMIM23	0.182176	0.317832
FGFR1	0.18171	0.227805
PEBP1	0.181708	0.315895
ESYT1	0.181593	0.231078
PTPN6	0.181233	0.154206
COMMD1	0.180885	0.372256
STBD1	0.180836	0.207908
MAPRE1	0.180777	0.382541
LRPAP1	0.180633	0.247448
HSPA5	0.180168	0.187987
SDK2	0.180063	0.153181
FKBP8	0.179659	0.238813
LENG1	0.179654	0.236516
SDF4	0.179607	0.194623
CYP4B1	0.179364	0.00515863
CLEC11A	0.178786	0.190691
TBCB	0.178457	0.329268
UBE2I	0.178442	0.308291
HMGB3	0.178368	0.20194
VWF	0.177811	0.121587
RAB5C	0.177746	0.23112
SEC61G	0.177049	0.018718
CSNK2B	0.177021	0.155486
SLC9A3R2	0.177002	0.196951
SGTA	0.176996	0.322015
ZC3HAV1	0.176923	0.201021
CD82	0.17639	0.23823
LGMN	0.175494	0.254292
SEC63	0.175476	0.396509
HERPUD1	0.175404	0.211161
GLIS2	0.175041	0.266422
BRD9	0.174774	0.336626
MPZL1	0.1745	0.172397
UTF1	0.173955	0.216947
SRGN	0.173688	0.113226
PHAX	0.172975	0.23615
PKM	0.172936	0.323641
SH3BGRL3	0.17282	0.18105
SPCS3	0.172596	0.197584
SCN9A	0.17255	0.123731
HINT1	0.172542	0.214911
AP1S2	0.172533	0.214229
CHMP6	0.172362	0.380684
SCRIB	0.172275	0.518732
PPIA	0.172231	0.234912
PTGES3	0.171857	0.291631
UBE2Z	0.171677	0.257699
ATXN1	0.171109	0.405245
SEPTIN7	0.170886	0.298622
FEM1C	0.170837	0.23922
HNRNPUL1	0.170826	0.303483
MAP4	0.170677	0.184495
RAB21	0.170492	0.262445
NRBP2	0.170196	0.17622
RPS24	0.169695	0.278199
ADPRS	0.169494	0.234808
LAT	0.16938	0.18454
LUC7L2	0.16884	0.336521
CRTC3	0.168566	0.014333
LCE1D	0.166882	0.298661
CCDC13	0.166777	0.141094
ACADVL	0.166682	0.231774
NONO	0.165849	0.235469
PTMS	0.165815	0.233413
ATP5MF	0.165676	0.216166
HOXB3	0.165158	0.19232
RAP1B	0.16458	0.238267
DAPK3	0.16455	0.341502
HEG1	0.164327	0.153396
THBS1	0.164131	0.0801037
NCOA7	0.163677	0.140876
CHRDL2	0.163588	0.142633
TAP1	0.163548	0.176211
BRD2	0.16329	0.227767
ZNF845	0.162933	0.12456
CALM3	0.162897	0.220613
RAB2A	0.16271	0.17669
SRP68	0.16268	0.180957
FGL2	0.162527	0.135794
PRKCSH	0.161893	0.270573
TIAL1	0.161504	0.392536
LDHB	0.161313	0.339743
GLS	0.161219	0.194115
PPP4C	0.161087	0.236839
SPARC	0.160767	0.0629751
CXCR4	0.160411	0.17864
COMMD6	0.160368	0.144779
HNRNPR	0.159774	0.278559
PSMC4	0.15971	0.53532
CSTB	0.15966	0.547122
FAP	0.159634	0.119361
HINFP	0.159466	0.219466
CLK2	0.159287	0.15661
MRPL12	0.159036	0.268501
FHL3	0.158839	0.142106
SNRPN	0.158486	0.204422
ESYT2	0.158321	0.222356
MOXD1	0.157788	0.170733
SRGAP2B	0.155423	0.687397
KLF13	0.154401	0.245428
FOSL2	0.154141	0.124941
GABBR1	0.154125	0.222497
MRPL33	0.153386	0.313956
HM13	0.15317	0.221234
TPM1	0.153052	0.108849
MAT2A	0.152867	0.120562
ADNP	0.152777	0.212761
FAM241A	0.15272	0.153567
NDUFS6	0.152668	0.21771
COX5B	0.152136	0.214685
GOLGA2	0.151485	0.190942
PODN	0.151482	0.0913602
MARCKS	0.15113	0.261705
RSU1	0.150358	0.133782
PJA2	0.150087	0.683815
EVX1	0.148986	0.12675
SNAP23	0.148535	0.459987
NBPF11	0.148439	0.350816
AKT2	0.148421	0.394876
CREBL2	0.148392	0.519675
OCIAD1	0.148378	0.236993
ACTR2	0.148191	0.184975
IGFBP2	0.148	0.179564
RPL17	0.147371	0.242458
NBPF26	0.147111	0.260123
QKI	0.146943	0.226014
SUB1	0.146922	0.256873
PNRC2	0.145685	0.250849
GFM2	0.145111	0.166697
RBM39	0.144604	0.567199
TNNC2	0.143412	0.18194
PHPT1	0.143015	0.216678
SHISA5	0.142632	0.312468
PSENEN	0.142548	0.152539
RNF40	0.142144	0.607432
SARDH	0.141552	0.158553
ATP5MC3	0.141066	0.288971
ZBTB7A	0.140879	0.275241
CD53	0.140345	0.113666
ALOX5	0.140212	0.342739
ZFP36	0.139988	0.075121
TMED10	0.139904	0.169948
DYNLL1	0.139715	0.260317
FKBP2	0.139702	0.274309
ZNF117	0.139656	0.0972344
PSMA1	0.139583	0.220781
RCN2	0.139551	0.180731
BEX4	0.139174	0.111177
RPS27L	0.139113	0.223518
EIF6	0.138883	0.191813
TRAM1	0.138637	0.102453
CYTH2	0.138594	0.233605
EPAS1	0.138142	0.113317
SCP2	0.137943	0.179346
AMPD2	0.137815	0.30656
PAM16	0.137321	0.261653
POMP	0.13728	0.160294
GNPTG	0.13718	0.169999
ZNF383	0.137064	0.219067
CDKAL1	0.136932	1.47444
CCT4	0.136734	0.208888
TMSB4X	0.13666	0.122214
ARGLU1	0.136643	0.131662
CYP4Z1	0.13649	0.112976
ITPRID2	0.135727	0.553361
IL4I1	0.135669	0.140798
JMJD1C	0.135585	0.175466
RAF1	0.135187	0.236338
KIR3DL1	0.135156	0.10039
GOLGA6A	0.134845	0.151372
PRDX1	0.134837	0.133045
COX7B	0.134761	0.331243
VCP	0.134374	0.169169
CELSR2	0.134019	0.281523
TMEM214	0.134001	0.339485
AOC3	0.133615	0.128816
FCF1	0.133472	0.147866
PSMD4	0.133375	0.243241
LAMC2	0.13326	0.0067414
EXOSC6	0.132708	0.304029
MACROH2A1	0.132599	0.136235
ZBTB7B	0.132432	0.220483
HSPA9	0.132426	0.234759
ZNF444	0.132136	0.13976
FABP5	0.131837	0.134369
PPA1	0.131095	0.184025
ADAR	0.131009	0.174394
RARA	0.130115	0.157162
GATAD1	0.129768	0.144997
BMERB1	0.129624	0.118926
SDHC	0.129249	0.208373
AHCYL1	0.129166	0.326349
ADAMTS3	0.12904	0.0892951
SMDT1	0.128803	0.145739
PTP4A1	0.128427	0.165521
NDUFA1	0.128291	0.166265
ARSA	0.128262	0.160616
ADAMTS4	0.1276	0.104144
DDRGK1	0.127538	0.19997
AFF4	0.12726	0.123752
MGAT1	0.127018	0.122402
NUTM2G	0.126919	0.0881056
DYNLT3	0.126688	0.162126
NRG1	0.126601	0.10361
ASNS	0.126531	0.333045
TBC1D22A	0.126517	0.153627
ZNF609	0.12642	0.141211
ATXN1L	0.126334	0.128647
FCMR	0.12628	0.097774
CXCL8	0.126139	0.0981565
VDAC2	0.124728	0.0351186
VAT1	0.124585	0.116472
CYB5R3	0.124412	0.147891
VAMP2	0.124081	0.274021
PARP1	0.123945	0.0632705
MICALL2	0.123554	0.213889
MED29	0.123227	0.200284
CCT2	0.123157	0.199184
TET3	0.122793	0.171915
PDCD4	0.122525	0.290077
SNRPC	0.122452	0.144467
DHRS3	0.122238	0.127188
RBMS2	0.122133	0.134052
GAS6	0.122085	0.099087
LRRC17	0.121567	0.103959
ELOC	0.120863	0.242143
RTL8C	0.120405	0.234935
ARL6IP5	0.119643	0.00515916
CXXC5	0.119559	0.141317
UBTF	0.119216	0.11636
FAM83C	0.118889	0.107992
STAT2	0.118874	0.0671743
ICAM1	0.118694	0.0896022
LGALS9C	0.118338	0.199185
COX7A2L	0.118304	0.0668573
ELF1	0.118118	0.18329
RCAN1	0.117663	0.104516
EFEMP1	0.117519	0.0801437
IL1R1	0.116823	0.12067
DNAJC15	0.116811	0.288681
KLC1	0.11679	0.25837
TFIP11	0.116555	0.205112
SP7	0.116405	0.112017
YY1	0.116359	0.138207
LTBR	0.116323	0.117353
RAB8B	0.115093	0.146576
TAL1	0.114605	0.197935
PSMB4	0.114421	0.165095
ZNF678	0.114145	0.100447
CCL18	0.114121	0.0661417
SARS1	0.114095	0.183142
DNM2	0.114023	0.169054
APBB3	0.11378	0.129678
LAMTOR2	0.113755	0.356084
SYTL1	0.113434	0.106761
RBX1	0.113008	0.121435
CSNK1E	0.11297	0.181697
SCNN1A	0.112677	0.105595
TSPAN13	0.112655	0.114545
NR2C2	0.112044	0.121314
NREP	0.112008	0.129517
TPPP3	0.111923	0.195113
TUSC2	0.111795	0.0943095
MYH11	0.111709	0.0230931
CLIP1	0.11098	0.356027
PLP2	0.110458	0.168324
RPL24	0.110411	0.134908
CREB3	0.110322	0.0685557
MLXIP	0.109791	0.109509
TAOK1	0.109433	0.0111453
GRINA	0.109265	0.122349
CTBP2	0.108856	0.205303
LAP3	0.108818	0.142481
BTG1	0.108678	0.105245
BUB3	0.108418	0.121372
RPL13A	0.108397	0.111483
KHSRP	0.108217	0.136779
RRAGA	0.10805	0.247449
RAB6A	0.107913	0.137274
LCP2	0.107378	0.156711
CCND2	0.107208	0.0853741
SERPINA1	0.107181	0.0683044
ABL1	0.107054	0.130729
ZC3H13	0.106943	0.158069
FKBP1A	0.106322	0.103932
STMN3	0.105834	0.150967
TAPBP	0.105725	0.116502
MICOS13	0.105546	0.108298
TLN1	0.105437	0.0934411
INO80E	0.10507	0.0610181
B2M	0.10452	0.0944221
PPP1R2	0.104205	0.299301
TRAPPC4	0.104045	0.114959
PLPP4	0.10358	0.129535
CD74	0.102654	0.0568365
SSTR4	0.102278	0.117661
RNF144A	0.102273	0.13813
ATP5F1D	0.102035	0.0758607
ITGAX	0.10169	0.106183
TIMP4	0.101642	0.0842365
SMIM40	0.101326	0.0878547
GOLGA7	0.10129	0.0771211
PDLIM1	0.101181	0.125698
UGCG	0.100942	0.0933343
TAGLN2	0.100526	0.107118
ADA2	0.100486	0.0929664
SUPT4H1	0.100152	0.272233
NHP2	0.100135	0.108495
UBA3	0.100008	0.0993314
CHSY1	0.099857	0.0976828
RAB23	0.0996261	0.0896862
IL10RA	0.0990957	0.135241
SESTD1	0.0989373	0.121354
H2AJ	0.098674	0.325357
INTS3	0.0984169	0.317479
CRABP2	0.0980014	0.167562
HDAC6	0.097991	0.186977
OLFML2B	0.0971266	0.091285
SLC34A2	0.0964764	0.631709
XRCC6	0.09628	0.168791
PLD3	0.0959387	0.0950536
EBP	0.0954682	0.190819
GIPC1	0.0953219	0.0187832
TERF1	0.0953057	0.0400851
ENAH	0.0948153	0.0910307
STMN1	0.0947492	0.0826089
TMEM258	0.094692	0.158399
COA3	0.0935969	0.104304
SLC35B2	0.0929104	0.110977
CLPTM1	0.0928736	0.00247071
SDCBP	0.0928199	0.172578
KCTD1	0.0923108	0.171442
HEXIM1	0.0921732	0.143606
MYL6	0.0921032	0.0958175
CSRNP1	0.0920324	0.0925515
LYRM2	0.0917018	0.100518
SCAF11	0.09155	0.2256
SQSTM1	0.0908681	0.00381738
RAB5B	0.0907325	0.0309338
C4orf46	0.0904959	0.102294
TP53BP1	0.090415	0.118216
SKP1	0.0900385	0.142573
CD55	0.0898552	0.117444
SMARCA2	0.0897458	0.0138267
ACP5	0.0897239	0.150122
CPTP	0.0892559	0.108386
PLK3	0.0886059	0.190313
HGS	0.0877822	0.144543
DNAJA1	0.0876771	0.586923
TNIK	0.0874785	0.195525
BTBD6	0.0869073	0.318638
RAD23B	0.0868766	0.100412
PDLIM7	0.0868728	0.0650127
CSDE1	0.0864384	0.190672
SAFB2	0.085908	0.101849
BCL2	0.0857166	0.0695012
SUSD6	0.0856749	0.086253
CDKN1A	0.0855449	0.0515493
RAB13	0.0843812	0.193878
LRRTM4	0.0843682	0.133845
PALLD	0.0840569	0.0631457
SSB	0.0834916	0.0967891
PHC3	0.0834563	0.142606
PDZD8	0.0830487	0.0646003
SRPX2	0.0830165	0.0853143
CCDC59	0.0828884	0.0116261
SUN2	0.0823186	0.0880792
KLF6	0.0820824	0.0559501
CTSL	0.0820567	0.0587596
GPR4	0.0817409	0.0911574
DUX4	0.080607	0.105939
MICOS10	0.080461	0.230557
SAT1	0.0802477	0.0709993
CDC42SE1	0.0802252	0.123776
RESF1	0.0800584	0.0735358
FAM3A	0.0799542	0.00251569
CTDSP1	0.0798972	0.0992031
C1QTNF1	0.0798297	0.14048
GORASP2	0.0798231	0.100661
TNK2	0.0794923	0.347002
HNMT	0.0792955	0.273221
MID1IP1	0.0791069	0.506741
PIEZO1	0.0784905	0.347098
INMT	0.0782797	0.0471405
APLP2	0.0774053	0.0690175
FKBP5	0.0765297	0.0830919
ECM2	0.0760319	0.0174274
KDM6B	0.0759736	0.0618863
CORO1C	0.075899	0.0929188
NPAP1L	0.0758564	0.105187
SARAF	0.0751749	0.0462957
PLPP1	0.0750771	0.0719737
SMARCE1	0.0743898	0.152555
DAZAP2	0.0737067	0.181955
GAGE10	0.0732045	0.131358
PRRC2B	0.0731918	0.0854281
TNS1	0.0731778	0.0490399
NPDC1	0.0728086	0.0954491
PRPF3	0.0722426	0.135093
AXL	0.0721555	0.072546
APOC1	0.0720634	0.064783
ATP8B2	0.0719644	0.110366
SYP	0.0718054	0.0870127
HLA-A	0.0713637	0.0542042
ELL2	0.0713613	0.125917
TM9SF2	0.0712031	0.0771027
EHD2	0.0706135	0.0512909
WFDC2	0.0700302	0.0222558
MYO1C	0.0691022	0.0902635
SFPQ	0.0682888	0.158117
ADH5	0.0677271	0.110917
ZDHHC12	0.0675665	0.084743
HNRNPF	0.0674658	0.110671
ERCC6L2	0.0672072	0.0346054
BMP8A	0.0671491	0.0628637
SF3B3	0.0670995	0.0292002
GTF2F1	0.0670104	0.0900995
NAMPT	0.0670082	0.0467057
KCNH3	0.0669773	0.0528936
BAGE3	0.0667699	0.0871296
CRISPLD2	0.0658274	0.0514766
WDR1	0.0651879	0.0788933
HCST	0.0649965	0.0884074
APPL1	0.0648021	0.161846
CACNG7	0.0644397	0.098136
STK19	0.0643195	0.155589
LYPLA1	0.0643047	0.163274
ELOVL5	0.0637288	0.215821
FOXO3	0.0637073	0.0858887
CFLAR	0.0633122	0.0946792
GANAB	0.0627739	0.0999629
HK1	0.0625499	0.0786
PSMD2	0.062337	0.077003
PSMD7	0.0619242	0.0508745
ADAMTSL4	0.061883	0.0538938
ASS1	0.0615697	0.105756
NEDD8	0.061119	0.146708
PSMB7	0.0610899	0.116065
STMP1	0.0602549	0.577437
SLC5A10	0.059116	0.0527155
GPI	0.0590324	0.0823602
PCGF2	0.0589607	0.0104538
ZNF705A	0.0589021	0.0607985
PRSS3	0.0587453	0.826837
TRAM2	0.0584537	0.215045
ZNF140	0.058011	0.0604578
HNRNPAB	0.057833	0.118823
GSK3A	0.0576484	0.552601
RPS13	0.056772	0.047488
P4HTM	0.0567057	0.0689232
RNF149	0.0562785	0.0510174
RING1	0.0562231	0.134833
UBE2V2	0.0561205	0.179587
CTSA	0.0561174	0.0474177
COX6C	0.0558538	0.086851
FXYD5	0.0558486	0.064627
FYN	0.0558231	0.062003
SEC16A	0.0553074	0.070345
SLC12A4	0.0544876	0.0601881
ASAH1	0.0541515	0.0551099
EIF1AX	0.0537822	0.0844108
TXNRD2	0.0534415	0.190463
NBPF14	0.0528846	0.072261
NICN1	0.0528133	0.0743798
COX6B1	0.0528037	0.080051
CCDC8	0.0527049	0.0664811
PRPF39	0.0526502	0.0591264
PDLIM3	0.0524181	0.0551057
FKBP9	0.0522155	0.0471024
GDI2	0.0519175	0.118858
FAM3C	0.0518291	0.0614141
AMDHD2	0.0515033	0.0417203
MAP3K7CL	0.0514918	0.0651058
TMEM41B	0.0512085	0.111395
PSMD8	0.0507266	0.0593804
DNAJB6	0.0501357	0.0847618
POLD4	0.0499141	0.0401964
HIPK1	0.0496676	0.0910969
NEGR1	0.0493114	0.0134172
AKAP12	0.0487191	0.0605668
HNRNPCL4	0.0474993	0.0542738
IP6K2	0.0474125	0.0535082
RBBP7	0.0461563	0.415575
SPAG8	0.0459471	0.0415799
HES7	0.0458915	0.0566561
AK2	0.0456894	0.0959612
EFEMP2	0.0449011	0.0407747
RNF213	0.0442655	0.047963
FAM50A	0.0438274	0.0488075
GOLGA8N	0.0437586	0.122715
ECHDC2	0.0437145	0.0765269
RETREG3	0.0436222	0.0611531
CD46	0.0434823	0.0268124
NOMO3	0.043421	0.0401225
ARHGEF17	0.0432949	0.0630906
PNISR	0.0430477	0.049428
ZCCHC24	0.0429742	0.0339571
POLR2L	0.0428668	0.0412409
GNAQ	0.0425657	0.112234
GAGE1	0.0419587	0.042338
CD59	0.0418217	0.0347028
KLF4	0.0414696	0.0242997
RNASEH2C	0.0409448	0.0185646
DUX5	0.0408537	0.0663078
AUP1	0.0406977	0.061564
RASSF3	0.0406092	0.0450385
PXN	0.0405582	0.067225
MACF1	0.0399866	0.33746
UNC5B	0.0398752	0.083189
ZNF625	0.0390778	0.0347151
CTSD	0.0381736	0.0250924
COX5A	0.0378292	0.0430007
TNFRSF19	0.0375588	0.0424457
ARHGAP17	0.0358382	0.0546798
SCARA3	0.035497	0.0329004
OS9	0.0346902	0.0808547
PPIB	0.0345885	0.0437021
PILRB	0.034492	0.0405424
TUBB	0.0343225	0.0359701
ISG15	0.0340384	0.0271426
RTN4	0.0334112	0.0226546
ZRANB2	0.0326112	0.154562
PPP4R2	0.0324429	0.0309294
IGF2R	0.0320469	0.0580436
LYZ	0.0316441	0.0143465
PSMB2	0.0315477	0.0449098
TBC1D9B	0.0311913	0.0404936
CD63	0.030736	0.0219707
ITGA4	0.0306775	0.136094
FMOD	0.0304819	0.0231087
H2AC17	0.0301572	0.146406
RNASEH1	0.0298224	0.053619
NUCB1	0.0297894	0.0334897
ERC1	0.0289211	0.0396479
PDXK	0.0280336	0.0306551
UQCRHL	0.0277737	0.0393731
STARD7	0.027416	0.0943626
MYDGF	0.0273362	0.158492
SLC16A3	0.0272742	0.101947
RHOC	0.027255	0.0589925
USP25	0.0257989	0.0529377
DPYSL3	0.0255041	0.0259024
NCOA4	0.0251951	0.0422639
RUNX1	0.0250609	0.0365436
FAM118A	0.0243611	0.0225869
GABARAPL1	0.0241301	0.0330667
LATS2	0.0240329	0.0268646
TMOD1	0.0238517	0.0205199
RNH1	0.0231288	0.0297088
MED15	0.0231277	0.0222208
RPAIN	0.0226814	0.0186852
CTSZ	0.0224971	0.0198285
SEC61A1	0.0224228	0.0238699
C4B	0.0223242	0.0214021
IFNGR2	0.0221988	0.0199207
ANTXR1	0.0221337	0.014381
CLIC1	0.0212289	0.057393
ABHD17A	0.0208238	0.0238648
TM4SF4	0.0206005	0.0266919
BRI3	0.020456	0.0158026
NUCB2	0.02032	0.0236181
YWHAB	0.0197319	0.0200406
CKS1B	0.0191043	0.0214736
TNFAIP1	0.0184236	0.29705
BACE2	0.0180687	0.0167544
SMN1	0.0178475	0.10329
AP3S1	0.0175641	0.219324
SP100	0.0173154	0.0202302
UBE2J1	0.0162469	0.0171713
TBC1D13	0.0160515	0.0151394
ADAMTS9	0.0157878	0.0142046
LHFPL6	0.0147542	0.0195103
TCF12	0.0144518	0.0183944
GALNT18	0.0140591	0.0585374
HLA-DRB1	0.0137992	0.00813085
C12orf57	0.0135344	0.0197276
SP3	0.0131757	0.0262451
ANKRD28	0.0130547	0.017089
GIT2	0.0130032	0.00858818
HBA1	0.0128084	0.0124235
URI1	0.0123881	0.0391957
CRIP1	0.012054	0.00702619
EIF4G2	0.00968785	0.0100991
PA2G4	0.00966166	0.0266211
TAF2	0.00901238	0.121693
PAFAH1B1	0.0089212	0.011491
TRIM2	0.00875922	0.00566574
RAB7A	0.00870457	0.00990141
NAGK	0.00830426	0.0103407
GATA2	0.00797212	0.0359681
SPN	0.00779474	0.0107539
WASL	0.00727861	0.000613418
MSN	0.00687147	0.00618619
CTNNA1	0.00657021	0.00673911
FBLN2	0.00644727	0.00423615
CITED2	0.00632408	0.00422291
ACSL4	0.00604398	0.0459797
MAP2K1	0.00567064	0.0066031
RPN1	0.0056049	0.00497437
TCOF1	0.00524384	0.00768999
H1-0	0.00497119	0.00551725
BCL7C	0.00477848	0.00746976
HGSNAT	0.00470684	0.00548417
EIF4A2	0.00429168	0.216238
DTX3	0.00367603	0.00524532
PSMC5	0.0036371	0.00457211
SPCS1	0.00241596	0.0178246
MUC5B	0.00227923	0.0289224
LDHA	0.00182574	0.00168142
EXOSC3	0.00151548	0.001946
TMEM43	0.000633929	0.000658681
GPR107	-0.000127102	0.709515
AP2M1	-0.000461308	0.000609738
TLR1	-0.000728421	0.0312062
DBI	-0.00105525	0.069784
NDRG2	-0.00117187	0.00121143
BCAP31	-0.00233959	0.069095
MED27	-0.00244179	0.00366717
MARCHF2	-0.00286031	0.0045678
ACTN1	-0.00308976	0.00222769
SPAG7	-0.0031476	0.00436608
CD68	-0.00324739	0.00157658
TFG	-0.0041098	0.0301422
TAX1BP3	-0.00426059	0.00210753
NIBAN2	-0.00436648	0.00314073
FBN1	-0.00500664	0.00332008
PRRX1	-0.005438	0.00419976
ESAM	-0.00620066	0.292059
HOPX	-0.0062199	0.00764877
LGALS3	-0.00624859	0.00433552
IGFBP3	-0.0063525	0.00388694
IRF8	-0.00712112	0.00290701
BCL2L1	-0.00721586	0.00743536
SRF	-0.00744625	0.0526131
MXRA7	-0.00757306	0.0064279
CD1B	-0.0078774	0.00883193
NDUFA3	-0.00811691	0.11159
RBMS1	-0.010169	0.17079
SVIL	-0.010287	0.0113606
SH3BP2	-0.0103451	0.0170744
PTK6	-0.0110204	0.0091001
RARRES2	-0.0111309	0.0113579
USP34	-0.0112647	0.156361
CLSTN1	-0.0125306	0.250362
GBP3	-0.0135906	0.0261514
IQGAP1	-0.0136234	0.00217948
PLD6	-0.0136746	0.0122156
SNX5	-0.0141158	0.0117843
NSG2	-0.0141456	0.0366733
CRIP2	-0.0141967	0.0117323
CLTB	-0.0143769	0.0161872
FSTL3	-0.0154763	0.0093086
CCN1	-0.0156541	0.00857914
ATP5PO	-0.0160198	0.0247816
NFIX	-0.0170014	0.0107395
EVA1B	-0.0170999	0.0139517
CD81	-0.0173892	0.0198421
[truncated: 797 more rows]

## Sheet: S1G
GENE	Log2	-log10 pvalue
PPDPF	1.26304	1.33881
NR4A1	1.24498	0.458021
CXCL9	1.19805	2.72345
CEACAM1	1.14333	1.23872
SFTPA2	1.14008	0.623278
SLC34A2	1.10805	0.774695
CCN1	1.08748	0.860948
CTSH	1.08588	0.968055
JUNB	1.08119	0.392136
PLEC	0.966315	1.71715
CCL2	0.965867	0.616175
MFGE8	0.96537	0.666461
SUSD2	0.963929	1.18114
EIF5A	0.960105	0.956055
DHRS3	0.947479	1.08007
ZNF28	0.947235	1.03568
ICAM1	0.909559	1.25668
IFI30	0.909206	0.838917
DHX9	0.899908	1.8595
HSPB1	0.897478	0.623341
SFTPA1	0.892819	0.386275
H2BC5	0.892236	2.22565
FOS	0.886742	0.248435
ZKSCAN2	0.883857	1.27152
TAGLN	0.882006	0.477251
SHROOM2	0.864382	0.508861
EDNRA	0.862385	0.771794
ISLR	0.857881	1.13537
E2F6	0.854901	1.16313
FEM1B	0.85297	1.76121
APOC1	0.848183	1.26184
POLR3C	0.844352	0.414231
PLAAT4	0.837332	0.963107
CNN1	0.836498	0.720047
S100A11	0.835213	0.98305
FLNA	0.831372	0.429166
HNRNPAB	0.829711	0.97427
CSTB	0.819825	2.7949
KRT8	0.818818	0.628927
SH3BP2	0.812625	1.41408
TPM2	0.807669	0.514772
PLXNB2	0.807328	1.77751
RPL29	0.801842	1.11882
CRTAP	0.797169	0.91997
RPL35	0.791125	1.19303
PPP2R5C	0.790563	1.09376
TFG	0.784493	1.48309
COL8A1	0.783564	0.869582
USP9X	0.777987	1.2311
SBDS	0.767398	0.722137
CKB	0.766766	1.12915
PRPF38B	0.764566	0.860951
ID3	0.764465	0.392484
SFTPB	0.758679	0.41078
SRP14	0.757052	0.73522
LYZ	0.756052	0.51368
PIGR	0.755656	0.756641
SERGEF	0.755216	1.15268
SATL1	0.752495	0.831122
NEDD8	0.751573	0.894167
GPI	0.746228	0.578842
NLRP3	0.745334	0.99879
ATF3	0.740346	0.948199
ID1	0.739982	0.428673
FBP1	0.73498	1.86605
ATP5ME	0.727932	0.723988
CBX7	0.727352	0.74225
TKT	0.726582	1.05421
TUBB2A	0.724839	0.6636
CLIC5	0.720059	0.765492
KRTAP5-8	0.715066	1.84801
MYH11	0.712655	0.27738
LMCD1	0.710311	0.870024
SPANXA1	0.70898	1.76898
COX5A	0.706255	2.5201
ARHGEF35	0.705675	1.03101
SNW1	0.704402	1.07729
NDUFA3	0.702226	1.19603
ALOX5AP	0.700517	1.28077
ACTN4	0.693958	0.504429
GPR183	0.693934	0.838095
NDUFB1	0.692295	0.751214
MEPCE	0.690491	0.837689
CSNK2B	0.69042	1.20681
ANXA11	0.689567	0.649082
PNPLA2	0.687654	1.13595
ACTA2	0.687234	0.255883
SQOR	0.686756	0.558389
CD55	0.685207	1.19029
KLF4	0.684764	0.46089
CYGB	0.680899	0.672593
TELO2	0.673279	1.01138
RHOB	0.673051	0.360938
PNISR	0.665074	1.30483
INTS11	0.663398	1.44389
MYH14	0.652375	0.884863
TRAP1	0.65202	1.11048
ATP5MC2	0.647107	0.468048
HNRNPC	0.646265	1.00995
MIDN	0.644437	0.561545
RPL10A	0.642439	0.671205
ZFP36L1	0.642142	0.496687
ARL8A	0.637334	0.957929
BARD1	0.631516	1.74009
PJA2	0.627106	0.46538
PRRT3	0.626287	0.6334
ZNF609	0.623718	0.918097
COL6A2	0.623174	0.347485
ADARB1	0.620114	1.83278
MACF1	0.618031	0.417763
NUPR1	0.615133	0.523841
VEGFB	0.615041	0.406958
ISCU	0.613854	0.728435
S100A4	0.611127	0.516372
COL4A1	0.602429	0.731088
NAPSA	0.601835	0.261275
RAP1A	0.600725	0.65037
GAA	0.600281	0.704132
OGT	0.598509	1.22141
DBN1	0.597404	0.605886
CCND1	0.596105	0.646168
EZH1	0.595975	0.670112
EFCC1	0.595408	1.17583
TMEM244	0.593553	0.516466
ARHGEF10	0.593379	0.344998
HLA-DMA	0.5915	1.07395
SERPINA1	0.590937	0.469448
SPI1	0.589381	0.610114
MZT2B	0.588692	0.990961
RPL9	0.588124	0.889599
TMEM255B	0.587743	0.755414
PRMT2	0.587505	0.753473
SUN2	0.583837	0.527034
RAPGEF2	0.583832	1.09896
SLC25A5	0.580632	0.531412
PNLIPRP3	0.580117	0.724594
TMEM167A	0.57873	0.684752
PTP4A1	0.576185	0.172845
RTL8C	0.575293	0.592729
CTTN	0.57419	0.874463
CALU	0.570279	0.505553
RACK1	0.569193	0.58882
CDC23	0.567136	0.386797
CST3	0.563978	0.493352
PDPK1	0.560267	1.27524
EIF4A1	0.556756	0.457977
DDX39B	0.554608	0.546661
JUND	0.553438	0.321823
POMZP3	0.551729	0.903476
RRAD	0.551056	0.655297
H1-2	0.550822	0.787333
PPP1R14A	0.55043	0.406195
ADIRF	0.549989	0.289737
RPRD1B	0.549798	0.708091
THRAP3	0.549553	1.39233
FHL1	0.544292	0.370021
FKBP3	0.544238	0.564521
EVL	0.542268	0.66086
ZNF235	0.541423	0.163239
SIK1	0.541385	0.381692
IL32	0.54138	0.0835936
CSRP2	0.540811	0.375317
FLII	0.538754	0.639725
FARP2	0.538548	0.544659
DVL1	0.538262	0.438698
MPRIP	0.534647	0.327479
COMMD3	0.532839	0.741735
MARCKS	0.532677	0.520317
USP17L15	0.532611	0.565697
COMP	0.532167	0.159349
CTSB	0.532121	0.503115
LRTM2	0.530016	0.556532
SASH1	0.529786	0.465301
ACIN1	0.529479	0.512394
SETD7	0.527694	0.599588
AP2A1	0.527605	0.544595
RCAN1	0.526374	0.565775
RAB13	0.526309	1.80377
RHBDD2	0.524023	0.549614
PDLIM7	0.523215	0.337994
CRCP	0.52269	0.68352
RSL1D1	0.522112	0.992199
STYK1	0.521799	0.706098
CUX1	0.521775	0.539033
CXCL17	0.520095	0.41194
SEPTIN2	0.519863	0.523586
H4C12	0.519176	0.350926
RPS16	0.517172	0.39501
FURIN	0.51601	0.440002
TCAF1	0.515954	0.58029
C1GALT1C1	0.515491	0.457045
SLC2A3	0.514657	0.914419
NTRK2	0.512075	0.342185
PPP4R3A	0.510944	1.30089
EPOR	0.510498	0.656097
H4C15	0.510281	0.519464
MICOS10	0.507313	1.0472
SF3B1	0.506672	0.510449
PHETA2	0.504737	0.737474
CLIC1	0.504482	0.375001
WDR89	0.503956	1.26268
NUB1	0.502833	0.627698
ANKS3	0.501981	0.0451101
TMEM209	0.501848	0.761156
MUS81	0.501743	0.429197
RAB11FIP1	0.500257	0.560243
FNBP4	0.500225	0.629076
NRG3	0.498881	0.652893
MYL9	0.498726	0.228071
CNN2	0.49846	0.945252
ERP29	0.498029	0.654787
IGHMBP2	0.497159	0.59538
CDKN2D	0.49703	0.755706
MAMSTR	0.495041	0.875633
DAPK1	0.487141	0.0817309
GABRB3	0.486643	0.630586
TPM1	0.486281	0.259372
C11orf96	0.485931	0.228584
COL5A2	0.485855	1.13878
TAF8	0.485218	0.639898
RPS2	0.483742	0.546798
TCEA3	0.482269	0.124098
FAM83C	0.482172	1.08846
HAUS5	0.481174	0.45318
ZNF428	0.4806	0.840102
ATP1B1	0.479504	0.277834
IQGAP1	0.475912	0.339246
KCNC3	0.475538	0.662106
SMARCA4	0.473994	1.01978
ARHGAP1	0.47128	0.328724
ZBTB7A	0.471267	0.452213
UQCRQ	0.468309	0.331391
XRCC2	0.46803	0.392226
ST6GALNAC6	0.468016	0.40777
TNRC18	0.467722	0.392025
ZDHHC21	0.466485	0.3822
HID1	0.464915	1.11058
FZD4	0.464661	0.581714
GRN	0.464088	0.338072
CD68	0.463842	0.437813
NPIPB6	0.463513	0.41782
CIRBP	0.463227	0.447705
EIF4G2	0.463034	0.300286
PTK6	0.462708	0.681853
EIF2S3	0.462698	0.533139
ZFP36	0.461492	0.161566
SLPI	0.460843	0.722466
HDAC6	0.460672	0.436199
BCAM	0.460178	0.3317
DSG1	0.458948	0.383099
KLC1	0.458878	0.605592
WDR33	0.458632	0.549739
THBS2	0.457508	0.952257
CD63	0.457132	0.227146
PLXND1	0.457044	0.50961
GNAL	0.455033	0.506949
BTBD19	0.45378	0.627022
CAST	0.453613	0.553996
NPAP1L	0.452415	0.450098
PSMB1	0.45133	1.14783
ZNF532	0.449217	0.606515
LRCH4	0.447148	0.612614
CRIP2	0.447033	0.268538
PALM2AKAP2	0.446961	0.401617
MANBAL	0.445427	0.249768
NWD1	0.444641	0.850254
CTSL	0.443777	0.522191
DALRD3	0.443636	0.667682
TCP1	0.443118	0.331754
COX6B1	0.440748	0.851553
DIABLO	0.438944	0.404066
SOD3	0.438588	0.368391
SIDT2	0.437819	1.23461
SCYL1	0.43744	0.895205
HSP90B1	0.436807	0.575526
ZNFX1	0.436295	0.369996
DECR1	0.435676	1.31301
EGR1	0.435067	0.129367
PAFAH1B2	0.434444	0.528833
MICU2	0.433149	0.479164
CRYAB	0.432714	0.254912
ATP5MJ	0.432471	0.688393
ZNF207	0.430827	0.317421
ATP6V0C	0.430001	0.32421
HNRNPH1	0.428741	0.506086
AP2B1	0.427719	0.587112
SEPTIN9	0.427043	0.443527
HMGB1	0.423277	0.337916
SOD1	0.423028	0.428597
MTSS2	0.422774	0.389919
PUF60	0.422683	0.345132
COX8A	0.421066	0.469269
HLA-F	0.421035	0.573741
KRT19	0.419541	0.290516
KANK2	0.419332	0.246939
PSMB4	0.418837	0.408905
COX6A1	0.418394	0.29614
OST4	0.41685	0.370047
LRP11	0.414257	0.630807
ACE	0.413791	0.903563
RAB1A	0.413336	0.543534
LDHB	0.413304	1.08
ZNF776	0.413123	0.623583
SMARCA2	0.412184	0.493036
CLTC	0.412076	0.272827
SFTPC	0.411003	0.123168
OGN	0.40928	0.824502
CRIP1	0.409131	0.270184
CRABP2	0.4088	0.482858
PARP4	0.408688	0.421167
TMEM248	0.408136	0.536539
OVCA2	0.407754	0.62916
GRINA	0.40749	0.225616
INO80D	0.407368	0.450057
AGAP9	0.406902	0.485297
BCL2L1	0.405536	0.381053
UBALD1	0.40285	1.00753
PLN	0.4025	0.458339
SND1	0.402278	0.293127
PSMD2	0.401713	0.401696
ASCL3	0.398667	0.348785
RAD51C	0.39866	0.403987
FBLN5	0.39866	0.459987
NDUFB8	0.397307	0.463795
MPEG1	0.395788	0.412694
ZNF587	0.394404	0.328003
SPACA3	0.393724	0.48354
B4GALT2	0.393535	0.705604
TPP1	0.392973	0.465469
LAPTM4A	0.391213	0.408012
DUSP1	0.389345	0.192956
RPLP0	0.388625	0.658059
UHRF2	0.388192	0.282965
HLA-DRB1	0.387234	0.289928
RNPEP	0.387079	0.546208
PFN1	0.386993	0.332452
SDHC	0.384105	0.33909
FBRS	0.383894	0.280225
ITGA2	0.383674	0.439553
IRF7	0.382156	0.547477
EMP3	0.38213	1.55601
DKK3	0.381407	0.274773
TGFBI	0.380098	0.642699
DNAJA1	0.379834	0.603801
TOMM7	0.379829	1.60766
NPIPB3	0.37911	1.17734
RPS21	0.376621	0.414527
PLEKHA4	0.374413	1.577
SQSTM1	0.372651	0.269351
MIF	0.37126	0.395996
ATF1	0.37091	0.727496
RPL23	0.369644	0.283059
PRAMEF6	0.367456	0.712999
RRAGA	0.366857	0.299075
KCNJ9	0.364648	0.251282
SFTPD	0.363916	0.496479
NEMF	0.363063	1.27635
RAB5C	0.362886	1.56096
TCEAL8	0.360536	0.229344
ATP5PB	0.359617	0.343774
ERCC5	0.358677	0.599883
PPIAL4A	0.357918	0.419787
HES4	0.357572	0.728806
PATL1	0.357302	0.395153
ATP2B4	0.354781	0.416837
SOX4	0.354051	0.420063
XAB2	0.353142	1.24151
ARHGDIB	0.352766	0.261218
TOP1	0.352395	0.56169
TNK2	0.350429	0.284569
ANTXR1	0.350358	0.434612
PBX2	0.350133	1.13557
AK1	0.349876	0.475942
NDUFS6	0.349874	0.39624
IFITM2	0.3489	0.681452
EWSR1	0.346978	0.399443
ZMAT1	0.345936	0.0266795
ARRDC3	0.345222	0.362592
CHMP2A	0.344949	0.387077
GPX1	0.344892	0.345485
VASP	0.343892	0.253476
DYNLRB1	0.343646	0.3429
HBB	0.343019	0.16861
MYO6	0.342513	1.18275
ANXA1	0.342269	0.547979
CALM2	0.341339	0.242016
IRF1	0.341334	0.268736
NME2	0.341231	0.675463
LTBP4	0.340847	0.186106
CTNNB1	0.3402	0.259055
CCDC191	0.339775	0.0773419
ERO1A	0.338641	1.64404
NDNF	0.337561	0.265962
FTH1	0.335023	0.247494
SORBS1	0.334856	0.203587
RPS11	0.332982	0.275321
PPP1R14B	0.331559	0.45277
NR3C2	0.33029	0.39302
ATP1B2	0.329553	0.305738
CBX6	0.329504	0.236829
ARRB2	0.329257	0.11576
SLC35F6	0.328974	0.424081
TAPBP	0.328841	0.732249
SELENOW	0.328434	0.212162
ADGRL1	0.327056	1.30174
VIM	0.32485	0.182547
SDHA	0.322913	0.344384
SSBP3	0.321866	0.3664
PPHLN1	0.321761	0.138142
FHOD1	0.321196	0.288978
RCN3	0.320676	0.419436
S100A10	0.3196	0.179866
SPINT1	0.319511	0.181529
CHD2	0.318809	2.22695
RCN1	0.318218	0.313476
HLA-DPB1	0.317659	0.848403
GPX4	0.317487	0.366603
FAM50A	0.316311	0.788597
CEACAM5	0.31598	0.287744
ALAS2	0.314833	0.374853
TBX2	0.314433	0.172172
COL15A1	0.314314	0.248575
CSGALNACT1	0.314035	0.0890085
KYAT3	0.312176	0.321158
FGL2	0.311795	0.199539
UBB	0.310314	0.57765
TRAPPC1	0.309769	0.949138
STAT5A	0.309762	0.647082
PRKAA1	0.309669	0.381155
EMC1	0.307268	0.999624
NDUFV3	0.306546	0.347553
TBC1D3C	0.30502	0.239703
TRIO	0.304776	0.232497
PIP4K2A	0.304615	0.210188
GMPR2	0.303819	0.179415
NECTIN2	0.301691	0.312438
LPP	0.300703	0.244269
PBXIP1	0.300212	0.332075
WDR91	0.300107	0.13586
LHFPL3	0.299953	0.233518
PNPO	0.299094	0.534924
BCR	0.298583	0.333481
PRDX2	0.298554	0.310137
S100A6	0.298232	0.317484
NOL7	0.296506	0.312729
TRMT112	0.295254	0.420038
DMPK	0.294808	0.264206
EBP	0.294448	0.374662
UBE2O	0.294356	0.344045
CLASP2	0.294182	0.0719911
HNRNPU	0.29318	0.333929
KRT7	0.291316	0.142225
HIGD2A	0.29087	0.666033
PNPLA4	0.290757	0.682336
SYT9	0.290698	0.12616
TMEM9	0.290556	0.254931
SUMO1	0.290471	0.451189
TINF2	0.289713	0.185174
RPS4Y1	0.289213	0.30021
CYP2A6	0.288946	0.00178037
RAB23	0.288241	0.372593
PSMB2	0.287961	0.375193
WASHC1	0.287697	0.284212
RPL13A	0.286092	0.246102
NBPF26	0.285147	0.353667
FOSL2	0.284988	0.168427
CYC1	0.284655	0.249492
NR2F2	0.284565	0.60752
CALM3	0.283765	0.493486
SELENBP1	0.282937	0.259427
ILK	0.282937	0.16451
MACO1	0.282597	0.246319
TAMALIN	0.282505	0.232216
TXNL1	0.282498	0.396487
SORBS3	0.27942	0.243993
GLS	0.278479	0.234717
C4orf47	0.278333	0.0933145
RNASEK	0.278252	0.183902
SHARPIN	0.276343	0.384846
MOCS3	0.274847	0.666314
H2BC8	0.274147	0.234807
PSMB7	0.274135	0.390886
FASN	0.273802	0.159064
ILF2	0.272915	0.32132
SMTN	0.272294	0.166237
F12	0.272117	0.34613
NFKBIA	0.272109	0.152693
MRPS16	0.2714	0.20272
JAK3	0.271232	0.0124579
ADAT1	0.270668	0.552535
SCN9A	0.270447	0.110989
MUC1	0.270021	0.170942
RPS13	0.269483	0.600296
ST3GAL3	0.268066	0.360186
SNN	0.266948	0.00149581
CNNM3	0.266813	0.271194
CDC37	0.266329	0.549547
COL4A2	0.266051	0.18395
SLC3A2	0.265949	0.292362
COPRS	0.265543	0.444658
EIF4A2	0.26451	0.23793
TRIR	0.263647	0.21667
SSR4	0.262987	1.64145
SPATA6L	0.26237	0.733872
NAP1L1	0.262143	0.167646
IDE	0.261583	0.301978
CD44	0.261261	0.434286
HINT1	0.260996	0.445437
PI4KB	0.260926	0.211853
ULK1	0.260651	0.0353576
CNPY2	0.260587	0.232363
OGFR	0.26022	0.151246
CDC42EP1	0.25905	0.214475
HPF1	0.258788	0.343873
NBPF12	0.258614	0.304026
UBA3	0.257506	0.389908
RPL41	0.257135	0.278976
H3-3B	0.256562	0.206621
CRY1	0.256094	0.00266663
ITGA4	0.255801	0.51886
DPYSL3	0.255338	0.1712
ARPC4	0.254884	0.366413
INO80E	0.254279	0.322506
STATH	0.253944	0.294278
LGALS2	0.25316	0.179356
ABCA1	0.253066	0.196049
MMP14	0.253056	0.195475
C19orf53	0.2528	0.20686
TCF7L2	0.252654	0.162355
SORBS2	0.249886	0.120023
YY1AP1	0.249279	0.24562
ZC3H13	0.249114	0.323427
SEC61G	0.248924	0.312847
PRKCSH	0.248202	0.436416
RPS27	0.248101	0.203779
UBE2V1	0.248082	0.242995
GADD45B	0.247725	0.116949
NOTCH3	0.24708	0.122137
PIM3	0.246453	0.194454
DYNC1H1	0.245287	0.634597
CD151	0.244887	0.203413
GSN	0.244872	0.19436
SNRPE	0.244376	0.23179
PPIF	0.244302	0.254804
TRRAP	0.24363	0.17353
DBNL	0.243486	0.187537
CSMD2	0.243079	0.0911392
PSMG4	0.242673	0.075479
HLA-B	0.242648	0.146523
FCER1G	0.242612	0.172279
FGF18	0.242206	0.201469
PSMC5	0.242027	0.272845
B4GALT1	0.240956	0.165135
PIPOX	0.23997	0.160325
KPNA3	0.239293	0.194909
SETD4	0.239233	0.117592
GANAB	0.238666	0.162042
PABPN1	0.238537	0.208505
RANBP10	0.238095	0.183319
TAGLN3	0.237136	0.208485
CCL16	0.235505	0.249999
CSNK1D	0.234032	1.32061
OR4M2	0.233928	0.357299
PLP2	0.233901	0.301832
ALPL	0.233643	0.207031
UBA1	0.233205	0.193561
CHN2	0.232957	0.167808
CDK9	0.232894	0.296339
LENG8	0.232503	0.235917
HNRNPDL	0.231564	0.187114
ANKRD28	0.231046	0.289561
EMP2	0.230474	0.151008
TLK2	0.230079	0.132582
SELENON	0.228838	0.514735
NFE2L1	0.228704	0.217833
TMED4	0.228475	0.382587
PALLD	0.227799	0.216244
JUN	0.227661	0.128388
GNA13	0.227027	0.083497
IL24	0.226785	0.447965
SCARF2	0.226535	0.242234
PDGFRB	0.226528	0.140523
CTSD	0.225924	0.161886
FAM3C	0.225839	0.144484
ERH	0.22578	0.27205
ZMYND8	0.223214	0.173725
LRWD1	0.222974	0.215606
ADRM1	0.222945	0.284059
NCF1	0.222858	0.263394
CSDE1	0.221329	0.137939
EDF1	0.221026	0.858049
MTRNR2L5	0.220498	0.253317
SYNM	0.218469	0.140297
CPNE1	0.218335	0.560955
IL4I1	0.21766	0.176187
SDHB	0.217476	0.166349
PGD	0.217344	0.0715232
RASAL2	0.21704	0.232187
POLD3	0.217014	0.0452051
PLD3	0.216913	0.206786
SH3GL1	0.216816	0.314823
TNFRSF1B	0.216074	0.176222
GCM2	0.213738	0.161113
OAZ1	0.213177	0.160553
GOLGA7	0.213167	0.107398
SIVA1	0.213167	0.234303
RAD23B	0.213121	0.229451
PTPRA	0.212618	0.101631
RNF181	0.212439	0.161519
SLC6A20	0.208716	0.168523
RPL28	0.208011	0.257459
ATP5MF	0.207768	0.269836
CBLIF	0.20769	0.226524
AK8	0.207291	0.284563
FNIP1	0.207056	0.333789
HLA-DPA1	0.207036	1.23477
TAGLN2	0.206672	0.14841
HNRNPL	0.20514	0.114625
UPK3BL2	0.204633	0.240382
BCL7C	0.204546	0.193583
LGALS3BP	0.204512	0.850654
HMGN1	0.203969	0.22658
TOMM6	0.203548	0.253251
RTN4	0.203145	0.163637
PRKX	0.203125	0.309081
DBNDD2	0.202945	0.193353
ACVR2A	0.202453	0.112137
H2AC20	0.201957	0.0776855
EIF3A	0.201928	0.286545
GPNMB	0.201317	0.217022
ACTL6A	0.19991	0.24063
IGHM	0.199594	0.0668736
CAMK2N1	0.199542	0.186023
PPP2R2B	0.198065	0.1948
EIF3L	0.197679	0.106631
TOB1	0.197063	0.130111
SMAD2	0.196952	0.906565
ARL2	0.196522	0.326147
RAB34	0.19627	0.244607
PSEN1	0.19579	0.108866
BCL9	0.19546	0.143468
KLF13	0.195252	0.18522
APOE	0.194873	0.189412
HSPA9	0.194827	0.159202
RAB5B	0.194587	0.286211
SEL1L	0.194537	0.0738053
RPS7	0.193335	0.222195
NDUFV1	0.193302	0.544636
UQCRC1	0.193272	0.131904
MRPL24	0.192165	0.19582
EPHX1	0.191792	0.180224
OSMR	0.191206	0.164643
DDIT3	0.19018	0.206827
PTPN6	0.189358	0.246703
PLS3	0.18932	0.146697
YTHDC1	0.188791	0.0506619
PPP1R12B	0.188712	0.128579
RPL7A	0.187509	0.203904
NOSTRIN	0.187162	0.174683
PANK2	0.186855	0.198821
EPAS1	0.186685	0.101009
NPRL2	0.18588	0.0287995
PABPC1	0.184598	0.178754
SUN1	0.18443	0.131478
SEC23B	0.183382	0.10961
DNM2	0.182782	0.466032
AKT2	0.181637	0.1938
CAND2	0.180659	0.0767672
REPIN1	0.180433	1.33167
CCDC107	0.180188	0.512307
CTSS	0.179581	0.280938
TSFM	0.179315	0.0428908
EPHB4	0.178909	0.23302
SLC25A6	0.178585	0.154183
TTLL3	0.178575	0.210658
BDH2	0.177749	0.152728
CLTB	0.177446	0.211008
LCE3A	0.176167	0.22295
CLEC11A	0.175747	0.658667
SEPTIN7	0.175425	0.134316
NT5DC1	0.175183	0.193131
PTTG1IP	0.174958	0.194049
MTAP	0.174949	0.199065
TAOK1	0.173144	0.251927
SS18L1	0.173033	0.14312
RHOA	0.172762	0.801862
MAP7D1	0.172381	0.0152902
NFYA	0.172049	0.105651
CNN3	0.171131	0.185439
EFEMP2	0.171122	0.146804
MAPK6	0.170802	0.163179
TGFB1	0.170797	0.109829
IMPDH1	0.170531	0.132288
EIF4H	0.170077	0.0976497
GABARAPL2	0.169985	0.105106
ASXL2	0.169554	0.112559
FERMT2	0.169364	0.118223
CEBPB	0.168937	0.197944
TOMM20	0.168921	0.210196
PPP4R2	0.168069	0.1914
DAAM2	0.167666	0.155679
MAFK	0.167477	0.140303
NR1H3	0.166885	0.105234
DLGAP2	0.166506	0.10388
MRC1	0.166261	0.145913
TRAM1	0.166169	0.104713
PARM1	0.165706	0.340881
NDUFA4	0.165078	0.240688
PPP4C	0.165027	0.23038
RPS9	0.16462	0.164117
PRPS2	0.16457	0.0203748
IK	0.164303	0.182185
DGKH	0.163863	0.112905
STAT6	0.162978	0.239798
TRIOBP	0.162935	0.117171
GSK3A	0.162785	0.141621
RPLP1	0.162534	0.127724
KHDRBS3	0.1624	0.142567
GABARAP	0.161955	0.161746
CACNA1C	0.160785	0.120573
RSRP1	0.160738	0.0762728
PHC3	0.160183	0.1963
ATOX1	0.159483	0.198595
ATAD3A	0.159378	0.173808
SEPHS1	0.159286	0.156733
FAM204A	0.159125	0.106105
TYMP	0.159044	0.285865
CRK	0.157296	0.163065
PODXL	0.156512	0.0883349
DAPK3	0.156444	0.104028
POLR2L	0.15613	0.130717
NPNT	0.15613	0.121964
RPS19	0.155827	0.280323
AOC3	0.155643	0.0764182
EPM2AIP1	0.155611	0.20266
JPH3	0.155506	0.110448
SFR1	0.154834	0.136434
RPL4	0.154428	0.0830751
LGALS8	0.153756	0.123155
CD9	0.153756	0.209687
GPHB5	0.153309	0.0159578
FOXN3	0.152906	0.117855
TXNRD2	0.152519	0.215546
SELENOM	0.152034	0.0852086
AKAP12	0.151805	0.0687541
FILIP1	0.15108	0.269902
PGAM4	0.150397	0.173546
CCNC	0.150156	0.303464
FEM1C	0.14969	0.240553
FKBP8	0.148502	0.0783823
MAPK3	0.148171	0.110559
IARS1	0.148005	0.174522
EID1	0.147965	0.113873
H2AC19	0.147132	0.262276
HAS1	0.147034	0.0916355
SRRM2	0.146635	0.269505
LGALS3	0.146548	0.117581
RXRA	0.1465	0.109313
HSPA6	0.146467	0.0841345
AGPAT4	0.145984	0.236252
EEF1D	0.145282	0.316532
TRIM51	0.14422	0.160495
C14orf28	0.142941	0.0900846
SNRNP70	0.142728	0.154271
EMC3	0.142561	0.125525
CCNL1	0.142238	0.101938
RPN1	0.141658	0.152159
CHD4	0.141653	0.0989499
RBMS1	0.140859	0.163809
MACROH2A1	0.140719	0.150672
QSOX1	0.140526	0.106931
CCDC47	0.140476	0.822978
CSRP1	0.140037	0.0717177
TNFRSF10C	0.138966	0.147817
AGER	0.138064	0.108848
IGFBP5	0.137593	0.0709771
DLGAP4	0.137287	0.103381
TPPP3	0.137257	0.172748
RBBP6	0.137227	0.169454
MLLT6	0.136383	0.104825
TPI1	0.136107	0.0994345
TMEM164	0.135762	0.133643
RIPK4	0.135703	0.0693768
CANT1	0.135116	0.306999
DNAAF9	0.135116	0.114439
EMC10	0.134765	1.20594
COPS9	0.134503	0.0382756
ECH1	0.133752	0.00634496
CCDC13	0.133588	0.10415
ODF2L	0.133441	0.332136
GATA6	0.13283	0.522359
TMA7	0.13269	0.141297
SGK1	0.131582	0.0720652
MED29	0.131451	0.00387744
SNX30	0.130067	0.109958
SERF2	0.129997	0.0800127
YWHAB	0.129183	0.0851522
HIP1	0.128975	0.27039
RPS3	0.128947	0.100408
FEZ1	0.128515	0.073631
ABCE1	0.127811	0.0321839
MTDH	0.127277	0.135609
SLC25A41	0.12606	0.0967405
TMX3	0.126021	0.10215
CPED1	0.125887	0.0756439
PKLR	0.125487	0.29363
H3-4	0.124762	0.549692
MAP2K3	0.12468	0.0870456
ZDHHC11	0.124388	0.0990134
RPL24	0.123819	0.32201
CCNI	0.123486	0.0688098
RPL18A	0.123054	0.153934
TUBB	0.122208	0.126126
GRIN2B	0.121709	0.00865991
OTOP1	0.121063	0.0874066
OS9	0.120725	0.149244
P4HB	0.1207	0.102343
SSB	0.119958	0.137231
NPIPA1	0.119821	0.0714156
PDIA4	0.119718	0.374366
USP17L11	0.119581	0.120831
CHRFAM7A	0.119444	0.635035
RPL38	0.1185	0.289478
MBTPS1	0.118481	0.0881724
SLC12A4	0.117767	0.00317613
CD46	0.117621	0.00611692
RESP18	0.117464	0.0741579
NBPF15	0.116635	0.0727198
BCL9L	0.116509	0.11473
RNF111	0.116405	0.0749167
PKM	0.116404	0.109092
NBPF3	0.115598	0.101035
PARS2	0.113817	0.0441385
NBPF14	0.113355	0.0916354
CEP85L	0.113231	0.0610613
SEMA4B	0.112851	0.0879297
HLA-G	0.111153	0.580364
FOLR1	0.1107	0.0994555
DDX19B	0.110142	0.119596
LDB3	0.110036	0.0632665
GRAP2	0.10979	0.205154
LCE1D	0.109617	0.543125
ZNF780B	0.109064	0.0754342
VAT1	0.108618	0.0887146
SH3BGRL3	0.108388	0.0854067
PRPSAP2	0.108205	0.0674248
RPL34	0.108168	0.188344
ZNF358	0.107529	0.0864111
IDS	0.107128	0.0493355
UBL5	0.107126	0.0751253
MRPL49	0.106348	0.154194
TNC	0.105931	0.061781
H2BC4	0.105915	0.0674755
SOD2	0.105483	0.0701333
TNFRSF19	0.10512	0.0206976
ZNF483	0.104747	0.0771549
NUP58	0.104107	0.0900737
BABAM2	0.103596	0.0549304
DCUN1D3	0.10313	0.340676
KANSL2	0.102969	0.0923728
CAP1	0.101858	0.0803234
MSR1	0.101677	0.0575718
ANP32A	0.10167	0.0700886
MAPKBP1	0.100652	0.078946
PTPN4	0.100262	0.0729025
PNRC1	0.100075	0.115722
DLG5	0.0996519	0.0390789
MAGI1	0.0989622	0.0204496
YBX1	0.0986301	0.104091
RPS10	0.0981974	0.0899993
RGMB	0.0973329	0.830282
RPS27L	0.0959519	0.0859715
FCN3	0.0953165	0.0112835
TGFB1I1	0.095068	0.113048
TMEM50B	0.094851	0.109219
GPRC5A	0.0943913	0.263114
MRPL2	0.094345	0.126681
MVD	0.0940639	0.05625
SCN2B	0.0935529	0.0123079
PSMD3	0.0931015	0.107422
ATP5F1B	0.0923485	0.06465
STX4	0.0922518	0.209406
PDXK	0.0922352	0.0912015
OR10A6	0.0921299	0.0570754
ILF3	0.0911309	0.105499
NAT8L	0.0910573	0.0821828
H2AZ1	0.090213	0.119103
TAF15	0.0890675	0.106538
BEX3	0.0890496	0.0716736
BEND7	0.0890416	0.0568645
MAPKAPK3	0.0880282	0.0703555
SF3A2	0.087962	0.0537238
NUCKS1	0.0877358	0.0928213
SPINDOC	0.0864377	0.07596
NDUFA2	0.086318	0.106267
PPP6R1	0.0853563	0.316086
PLEKHO1	0.0850892	0.0633467
ATRX	0.0850125	0.159608
FTSJ1	0.0847033	0.0514757
NKD2	0.0842974	0.00475434
GIPC1	0.083837	0.0695694
SNAP23	0.0837159	0.088182
GTF2A1	0.0834507	0.0042685
IDO1	0.0828189	0.086561
WSB1	0.0826351	0.0575595
MXRA7	0.0821646	0.263933
SAR1A	0.0817071	0.0238893
CD74	0.0812862	0.043342
KRTAP10-10	0.0799836	0.226158
SDCBP	0.0799365	0.0517398
LY6E	0.0798736	0.146542
SAT2	0.0793206	1.45968
CTNNA1	0.078747	0.113937
SMCO4	0.0786677	0.290609
ALDH1B1	0.0786384	0.0478143
SELE	0.0779271	0.0576064
SELPLG	0.0776354	0.150823
PLAT	0.0771682	0.190105
IL16	0.0765719	0.129003
OR1S2	0.0757336	0.0594764
SDC2	0.0752963	0.0444432
DIPK2A	0.0748215	0.144887
RPS25	0.0746919	0.173929
LRRC4B	0.0744869	0.0396798
CXCR4	0.0744611	0.0835708
MYL12A	0.0742688	0.0211491
PPP3R2	0.0741564	0.0504238
NECAP2	0.0741497	0.0476022
TMEM14C	0.0736159	0.0660967
MAP2K1	0.0735688	0.0594957
BARHL2	0.073072	0.401694
SLC36A4	0.0727232	0.0737793
FOSB	0.071999	0.0713061
CBY3	0.0719007	0.0393543
YPEL2	0.0709543	0.0574914
SCARB2	0.0709491	0.0558269
DDX49	0.0707069	0.0111421
RPS29	0.0696713	0.0276898
LAMB2	0.0696626	0.0485742
R3HDM4	0.0685588	0.0649785
DCBLD1	0.06852	0.294466
SAT1	0.0682192	0.0589866
SMURF1	0.0681586	0.114849
FCN1	0.0680933	0.0941411
EPGN	0.0678937	0.0617535
MICALL2	0.0666576	0.048843
ITM2B	0.0666253	0.387307
PRIMPOL	0.0660647	0.067873
SAMM50	0.0653929	0.048422
MPC1	0.0652708	0.0420305
TLN1	0.0636775	0.0301763
EPC1	0.0627246	0.0621451
RAB1B	0.0617113	0.0494273
RPS15	0.0609331	0.0409365
HNRNPCL3	0.0608556	0.0467583
USP40	0.0597565	0.0514647
CPSF1	0.0586639	0.0664229
RBBP7	0.0585509	0.0476795
RPL12	0.057816	0.0444566
TM7SF3	0.0570949	0.0228978
MSRB3	0.0569834	0.139928
MCAM	0.0569348	0.0229898
PDIA3	0.0569047	0.178543
MCL1	0.0563952	0.0897908
HS6ST2	0.0559766	0.425758
FSTL1	0.0559257	0.0483035
SYK	0.0553569	0.0712993
BTG1	0.0542252	0.0533674
PEA15	0.0542205	0.12245
MED21	0.0539462	0.0514257
DHRS1	0.0538789	0.0672154
ARF1	0.053359	0.0343502
MRPL54	0.0523557	0.0368974
MYOF	0.0520691	0.108245
UBE2N	0.05191	0.0450301
NEK7	0.0507039	0.0468612
DELE1	0.0502714	0.026335
WDR45B	0.0493567	0.290673
SPTBN1	0.0485796	0.036204
SCO2	0.0483991	0.00287268
ALDOA	0.0482789	0.0836106
KIAA0930	0.0472619	0.0446313
TSPAN9	0.046203	0.0276234
SNUPN	0.0443971	0.0683329
RANBP2	0.0443113	0.0320769
NIBAN3	0.0442592	0.0605801
UFSP2	0.0437707	0.0349104
KRT28	0.043717	0.0299943
RPS14	0.0432795	0.0422883
MAF	0.0431012	0.112923
SYMPK	0.0423625	0.0326225
RPL39	0.0423097	0.0327837
NDUFB9	0.0417622	0.0307806
RARRES2	0.0393157	0.0425838
TUBA1C	0.0386675	0.0209376
ZNF710	0.0381015	0.0720628
ELOB	0.0380844	0.0335645
NDUFB7	0.0377372	0.0872734
RUNX1	0.0375763	0.0230039
C1QA	0.0374082	0.0361688
CTBP1	0.0364382	0.0220953
CCND2	0.0361515	0.0613204
CTDSP2	0.0355854	0.0177019
ABR	0.03556	0.0258803
PCID2	0.0354815	0.024626
FOXD4L5	0.0348949	0.629031
FBXL8	0.0348882	0.0214979
RABAC1	0.0341816	0.0219488
SNRPD3	0.0323175	0.0268727
BANF1	0.0310931	0.537493
FRAT2	0.0309799	0.03809
EMILIN1	0.0297815	0.122728
H4C1	0.0296592	0.000186774
GAGE10	0.0294459	0.0269847
AAMDC	0.029218	0.0253618
NBPF19	0.029169	0.0793464
GSTK1	0.0291117	0.0165654
RPS15A	0.0289177	0.0263203
ELN	0.0283721	0.0137307
TMEM140	0.0276945	0.0228004
MRPS18A	0.027649	0.0215007
ATP5F1C	0.0274649	0.0527081
KLF2	0.0273424	0.0113381
BNIP3L	0.0269503	0.0274967
ITCH	0.0269072	0.0231797
ITPRIPL1	0.0268678	0.432727
LTB4R2	0.0256659	0.025382
LGALS1	0.0248836	0.0191839
MSN	0.0248596	0.0131875
DDX24	0.0240934	0.0129091
PMP22	0.0240666	0.167325
CYB5R3	0.0236203	0.0273564
TMEM67	0.023062	0.0165763
CCDC112	0.0226911	0.0170426
SPINK9	0.0220856	0.527674
CEBPD	0.0218915	0.0846974
BTF3	0.0218179	0.00799705
GATD1	0.0217301	0.0246192
MRPL12	0.0213732	0.0131392
CAPZB	0.0210923	0.013599
DERL3	0.021006	0.0739035
WIPI2	0.020495	0.0146433
COX7A2	0.0200683	0.0175164
THAP7	0.0190095	0.363883
SENP7	0.0183898	0.0138527
RPL37A	0.0183159	0.0262666
FXYD1	0.0180577	0.0115102
LITAF	0.0177596	0.302407
H1-0	0.017723	0.013647
RSF1	0.0174909	0.0424024
EPB41L2	0.0173868	0.0555765
KRT18	0.0169042	0.168927
RPL14	0.0164621	0.0140532
CD59	0.0161728	0.00954145
PXDC1	0.0160877	0.0716374
GEM	0.0160132	0.00946458
C1QB	0.0159662	0.0127729
TIMP2	0.0153631	0.0110385
YWHAE	0.0152967	0.0024581
MLEC	0.0152227	0.0130499
ITGA8	0.0144201	0.00928414
NDUFB2	0.0139259	0.0344941
NCKAP1	0.013606	0.00770555
GDI2	0.0133609	1.89729
TMCC2	0.0132748	0.0105962
MGST3	0.0131215	0.0148416
NDUFS4	0.0129143	0.761702
ATG13	0.01223	0.62852
TIMP4	0.0122037	0.00839256
NTN1	0.0121375	0.0500625
ALG14	0.0110854	0.112787
PSMA5	0.0106868	0.00866167
CEP41	0.0105269	0.00971778
USP17L17	0.0102763	0.00647018
MORF4L1	0.0101932	0.00675065
SCFD2	0.00964169	0.00703098
HNRNPA3	0.00911778	0.00849605
CPNE7	0.00902515	0.373845
HLA-A	0.0088905	0.00557821
ENO1	0.00797619	0.486546
ARPC1B	0.00759618	0.080911
ZYX	0.00708642	0.00469419
RRS1	0.00683828	0.00406134
SCGB1D1	0.00683828	0.1317
SRP9	0.00665844	0.00475309
LAMA4	0.00664838	0.00626578
NLRP1	0.00661281	0.383057
RO60	0.0061944	0.0708309
ANKRD33	0.00610187	0.00481312
NINJ1	0.00597977	0.682852
U2SURP	0.00597977	0.205801
APOBEC3A_B	0.00549929	0.0995776
PLPP3	0.00501906	0.44612
PDCD1	0.00428837	0.00281412
ZNF445	0.00389904	0.111977
RNF11	0.0031444	0.00313197
DHCR24	0.00275192	0.00576429
AMD1	0.00272783	0.0018381
DCAF16	0.00236735	0.0606364
BRD2	0.00218688	0.1974
FOLR3	0.0020948	0.00103535
PCBP1	0.00200139	0.0648103
ABCB9	0.000782514	0.00051267
LRRC75B	0.000671799	0.000582341
PCSK7	0.000225325	0.000159291
SCARA5	-0.000437194	0.579565
ATP5PF	-0.000961048	0.00100236
CCDC32	-0.00105215	0.0769067
DNAJC28	-0.00168518	0.0011644
USP17L12	-0.00193682	0.00151264
BCAR1	-0.00221689	0.00219383
ARPC2	-0.00244653	0.00178236
WAS	-0.00278991	0.00688489
SF3B3	-0.00284523	0.00122297
BIRC5	-0.00295833	0.14013
CCN5	-0.00298532	0.0010891
LFNG	-0.00338328	0.0211739
DRAXIN	-0.0034366	1.21931
FABP5	-0.00344951	0.0036949
FBLN2	-0.00367499	0.00272268
COL5A1	-0.00377611	0.00373548
LAMP1	-0.00380799	0.00239289
CYBC1	-0.00412131	0.00265909
PSMA3	-0.00412131	0.00282781
TCF21	-0.00464523	0.0346617
PLXDC2	-0.00521177	0.0028877
ZNF385A	-0.00610441	0.0271432
SMG5	-0.00615103	0.00665064
LSM3	-0.00664405	0.00348827
NFIX	-0.00671283	0.00491855
TADA3	-0.00732157	0.00735973
HOXB3	-0.00758997	0.0277491
SDF4	-0.00760689	0.0138688
ANKRD11	-0.0087598	0.0479864
GABARAPL1	-0.0092576	0.028621
ZNF549	-0.00935014	0.113853
DLST	-0.00941637	0.00795239
LDB1	-0.00953176	0.0071506
MRO	-0.00976686	0.020761
NDUFA13	-0.0102811	0.00670212
DNAJC21	-0.0110492	0.423558
LSM1	-0.0112299	0.0119616
APOBEC3G	-0.0112686	0.112108
CXCL1	-0.0130306	0.0112989
ID2	-0.0134936	0.0102222
C4orf46	-0.0154875	0.0154144
EXTL3	-0.0156336	0.0115192
FXR2	-0.016085	0.0139144
CREB3L2	-0.0161238	0.0140104
RPL13	-0.0174308	0.0205822
CAMLG	-0.0176689	0.0648211
AQP1	-0.0181982	0.00867232
NYAP1	-0.0182952	1.62894
TAOK3	-0.0183102	0.104998
HACD3	-0.0183102	0.016209
ATXN1	-0.0184095	0.023461
PPA1	-0.0184865	0.0135766
CASP8	-0.018826	0.0115782
SNRPN	-0.0189622	0.00772981
POLR2J	-0.0191907	0.0199534
ADAMTS1	-0.0192942	0.0074127
VPS26A	-0.0192982	0.0183583
TSC22D1	-0.0193468	0.00931869
GATA2	-0.0196487	0.033415
POLR2J3	-0.0197658	0.0164649
PPP1CC	-0.0204318	0.016432
CCT6A	-0.0207525	0.019815
COX6C	-0.0214579	0.0127849
EIF3K	-0.0219056	0.180225
RPLP2	-0.0219708	0.0615421
ENG	-0.0235762	0.0119122
ITGA7	-0.0237554	0.0132619
SRSF10	-0.0238095	0.0871853
BACH1	-0.0240224	0.454913
GSTP1	-0.0246557	0.00369457
FGF2	-0.0250027	0.0242453
BAP1	-0.0263015	0.0295932
OLFML2B	-0.0265068	0.0142402
GNAI2	-0.0265621	0.0139728
RNF165	-0.0281563	0.0387837
RAP2B	-0.028573	0.0183812
UTRN	-0.0291266	0.0290877
KRTCAP2	-0.0297165	0.0213937
JPH4	-0.0306391	0.032406
DOCK2	-0.0311244	0.06535
SSTR4	-0.0325583	0.422112
NFKBIZ	-0.0331142	0.0169633
ODF3B	-0.0331597	0.172343
ALDH2	-0.0335823	0.02073
PKD1	-0.0339874	0.0183
MFSD14B	-0.0342044	0.0276709
SLC30A9	-0.0342157	0.110821
PKN3	-0.0342998	0.27493
CD8A	-0.0344319	0.146062
RPA1	-0.0346037	0.0251108
FAM222B	-0.0348656	0.066147
ALDH9A1	-0.0353766	0.0452141
SOCS3	-0.0356488	0.0105206
PRDX1	-0.0360029	0.026758
DYNC1I2	-0.0372263	0.0311288
RPL6	-0.0374872	0.00556994
MTCH1	-0.0378527	0.0364957
EGFL7	-0.0382585	0.0196086
BRI3	-0.0386511	0.0328122
SPAG9	-0.0392615	0.0431673
NRDE2	-0.0403799	0.309066
MAPRE1	-0.0407371	0.140294
INPP4B	-0.0411867	0.337137
RPL7L1	-0.0412531	0.0593207
HEBP1	-0.0414122	0.0348391
PTK7	-0.0427018	0.0468486
RAD23A	-0.0434682	0.105755
RPS20	-0.04353	0.0305678
ORAI1	-0.0435941	0.926614
PRDM1	-0.0437433	0.279464
CELA2A	-0.0441599	0.0283451
TMED10	-0.0445607	0.0383634
CPE	-0.0448335	0.0591559
MT1HL1	-0.0464737	0.026282
CXCR5	-0.0464818	0.0318347
SPIN4	-0.047269	0.0296896
TFAM	-0.0479466	0.0329586
CRTC1	-0.0484675	0.0678878
PSTPIP1	-0.0486324	1.51247
MED15	-0.0488251	0.0347371
TOR3A	-0.0489671	0.749757
RASL12	-0.0491434	0.0283299
KHSRP	-0.0491711	0.0402048
RPS12	-0.049878	0.0335877
DRG1	-0.0499267	0.0627737
RGL1	-0.0509269	0.0345583
MOSPD1	-0.0510619	0.842596
NCOR2	-0.0514008	0.0408456
NACA	-0.0514304	0.12937
API5	-0.0516194	0.0421227
DES	-0.0524237	0.0184752
NFKB2	-0.0526598	0.0395617
TBCA	-0.0526882	0.0889892
ACTG2	-0.0532937	0.0195243
OR4S1	-0.0549339	0.0749952
ADNP	-0.055137	0.172319
TRIM28	-0.0552427	0.037317
CYBB	-0.0556917	0.0781332
TMEM30A	-0.055704	0.0723457
LUC7L	-0.0561587	0.0545915
SGPP2	-0.0569692	0.0391827
RAC2	-0.0578355	0.000294034
CALML3	-0.0582226	0.595389
RNF40	-0.0587801	0.0756648
NOP53	-0.0590958	0.0405984
TANGO2	-0.0591861	0.0390143
CSNK2A3	-0.0592911	0.417227
OLFML3	-0.0594752	0.0779526
HSPA8	-0.0595278	0.0457775
IGLL5	-0.0598523	0.0125855
ETV3	-0.0604517	0.092789
ADH5	-0.0608154	0.0735504
NCL	-0.0611566	0.0247578
NMI	-0.0616026	0.0204969
PLSCR1	-0.0625601	2.43958
AKNAD1	-0.0630711	0.125245
SULT1A4	-0.0630815	0.124214
PIAS1	-0.0632957	0.0491655
LCP1	-0.0634057	0.0378741
TMBIM4	-0.0634878	0.0590418
LAPTM5	-0.063859	0.0467778
DOCK1	-0.0641894	0.04327
CCNL2	-0.0643433	0.0452119
NHLRC3	-0.0647562	0.076281
ALG10B	-0.0651609	0.0717847
PSMB8	-0.0653004	0.0614973
CLK2	-0.0653567	0.070187
LMNA	-0.0653761	0.0397535
ACSL1	-0.0657138	0.0592962
ABHD17A	-0.0658627	0.068367
STXBP1	-0.0669768	0.054433
DAP	-0.0669921	0.0495196
CDH11	-0.0670258	0.0716545
PPP2R1A	-0.0677583	0.0526614
UBE2Z	-0.0680157	0.0454587
TRPT1	-0.0685957	0.0514878
H1-4	-0.0688968	0.0139705
CSTF3	-0.0689629	0.0508145
VPS35	-0.0693338	0.370504
ANXA6	-0.0693668	0.0801293
DUX5	-0.0693976	0.971602
GOLM2	-0.0695075	0.0494436
RBM8A	-0.0696943	0.0799314
ARPC3	-0.0699423	0.0414082
SNX2	-0.0700744	0.0441786
WDR1	-0.0706923	0.0378495
TTC19	-0.0711761	0.0444442
IQCC	-0.0712523	0.104636
STING1	-0.0713236	0.0399935
AAMP	-0.0713623	0.0753933
HLA-DQA1	-0.071579	0.0348189
SERPINB4	-0.0724807	0.043249
RPS8	-0.073071	0.0505547
PCSK1	-0.0731138	0.112255
CAMTA1	-0.0736001	0.052063
FAM120A	-0.0739311	0.0517118
FAM210B	-0.0756561	0.0753545
BUB3	-0.0763269	0.653196
DDX17	-0.0763925	0.285295
SSBP4	-0.0779805	0.0397797
SRSF2	-0.0781076	0.0656979
CRIM1	-0.0790619	0.0361012
DNAJC8	-0.0796149	0.0781693
EPS8	-0.0796216	0.171182
DCTN2	-0.0801069	0.0432366
TUBA4A	-0.0802479	0.130192
TCIM	-0.0807012	1.79026
RPL36AL	-0.0812478	0.0183956
DIAPH2	-0.0819373	0.0472647
PFKL	-0.0820976	0.180221
TUBB6	-0.0822197	0.0269131
POMP	-0.0829889	0.0788606
RRP8	-0.083216	0.475598
C4B	-0.0832777	0.0369394
KRAS	-0.0833211	0.0642689
MZB1	-0.0836607	0.187799
MYO1C	-0.0855471	0.0640753
OTUD5	-0.0863696	0.0849299
FUBP3	-0.0866322	0.105901
CRB2	-0.086996	0.0794367
UBA7	-0.0872973	0.0592116
STX1B	-0.0874576	0.0686748
OSTM1	-0.0876212	0.0670386
RAB7A	-0.0878723	0.0669349
RSU1	-0.087896	0.0678937
HNRNPM	-0.0882644	0.288624
RAN	-0.0885332	0.065508
EZR	-0.0893271	0.0362415
SPDYE16	-0.0894172	0.087007
CYCS	-0.0895562	0.0907699
FN1	-0.0898077	0.0440016
VWA5B1	-0.0907201	0.0716571
FAM120AOS	-0.0907863	0.415543
SBNO2	-0.0908809	0.0784272
FAM24A	-0.0909472	0.0777008
PTBP1	-0.0917898	0.105869
DDX3X	-0.0926639	0.00996329
LCE2D	-0.0929162	0.1669
SERPING1	-0.0929639	0.0545389
PGK1	-0.0939789	0.148048
ATP5PO	-0.0946147	0.00897707
STAG2	-0.0954744	0.0623019
TGFB3	-0.0959504	0.0827455
LRRK2	-0.0966033	0.439316
SMC2	-0.0967642	0.103789
CFAP410	-0.097049	0.121874
CHD3	-0.0971634	0.032376
SYNGR2	-0.0977159	0.0037261
PAGR1	-0.097947	0.0673508
STIP1	-0.0980336	0.0724386
TAS2R10	-0.0981277	0.352854
UBA52	-0.0984873	0.0707513
PATZ1	-0.0986121	0.112639
FAM117B	-0.0986121	0.0637776
NUDCD3	-0.0989726	0.425158
CYBA	-0.0992974	0.0402381
CDK2AP1	-0.100103	0.0507567
MTA1	-0.100284	0.427763
TCF3	-0.100773	0.076357
UQCRC2	-0.100867	0.127314
FAM91A1	-0.100937	0.0985541
SRSF5	-0.101773	0.0652889
AMPD2	-0.101825	0.11639
IZUMO1R	-0.102622	0.0455731
RPL22	-0.102781	0.0494456
TM4SF1	-0.103711	0.0656377
GOLGA5	-0.103916	0.0714731
PM20D2	-0.104648	0.0882091
DISP3	-0.104717	0.0202012
H2AJ	-0.105806	0.0738159
PARK7	-0.105929	0.0753578
PTPN11	-0.106547	0.0807147
HP1BP3	-0.106798	0.103126
SCNN1A	-0.107431	0.0542877
SUPT7L	-0.108032	0.068014
DYNLL1	-0.10865	0.160129
H3-3A	-0.108786	0.0688834
CYBRD1	-0.108871	0.0733133
PRRC2A	-0.108893	0.0830955
RPL27	-0.109318	0.355952
XAGE1A	-0.110353	0.084892
RPL37	-0.111087	0.123366
BASP1	-0.111339	0.1436
P4HA2	-0.111385	0.117501
MICAL1	-0.111394	0.0790563
CYFIP2	-0.112435	0.102682
DUSP2	-0.112547	0.15295
SLC25A20	-0.113638	0.173729
POR	-0.113748	0.109376
CCDC80	-0.114216	0.120822
LUC7L2	-0.114585	0.108206
CCSER2	-0.114596	0.0652153
PYROXD1	-0.11469	0.090635
ARHGEF17	-0.115013	0.0937292
SETD1B	-0.115324	0.143441
TCOF1	-0.115729	0.16856
CACYBP	-0.117198	0.317952
CTBP2	-0.118698	0.0813524
SSNA1	-0.118777	0.167338
DOC2B	-0.119288	0.604464
COX5B	-0.120303	0.0794328
ACADVL	-0.120999	0.102129
DGKZ	-0.121851	0.0725699
SNRPG	-0.122064	1.97826
SH3PXD2A	-0.122317	0.129363
SST	-0.122943	0.061016
SPOP	-0.123349	0.0337025
SERINC3	-0.123481	0.0887229
DDHD2	-0.123974	0.126787
PNKP	-0.124055	0.0910554
RICTOR	-0.124278	0.12452
RPS5	-0.124619	0.0966986
SRPRA	-0.125024	0.113873
LMOD1	-0.125871	0.0759154
CSNK1G2	-0.126202	0.262769
KPNB1	-0.126562	0.217432
GLUL	-0.127542	0.125466
ATP6V1G1	-0.127871	0.357651
YBX3	-0.128182	0.070183
POLR1D	-0.129376	0.0931553
ARL6IP4	-0.12938	0.115235
RSPO4	-0.130561	0.115444
H2AC6	-0.130966	0.116974
LILRA6	-0.131415	0.209638
CKLF	-0.131591	0.134684
PDE7A	-0.131775	0.145855
TMBIM6	-0.131909	0.115604
GLRA2	-0.132244	0.110866
TNS1	-0.132576	0.0687376
BRK1	-0.133381	0.0964272
RAB11B	-0.133909	0.107628
NAT8B	-0.133948	0.102481
HNRNPH3	-0.134615	0.151068
PRDX5	-0.134789	0.286671
PPFIA1	-0.135109	0.107822
AQP3	-0.135143	0.29607
HTRA1	-0.135424	0.12232
SKP1	-0.135624	0.117343
KDM4B	-0.135688	0.669866
PRPSAP1	-0.137098	0.190883
CD82	-0.137117	0.130092
STK24	-0.137277	0.0589037
GATD3A	-0.137602	0.0899304
NPTN	-0.137795	0.0940207
ZCCHC10	-0.137943	0.107392
ATP6AP2	-0.137961	0.0975972
NDUFB10	-0.138333	0.111236
STRADA	-0.138811	0.148688
SLC19A1	-0.139476	0.309728
NF2	-0.140159	0.403864
MRPL27	-0.140198	0.0989645
SCGB1A1	-0.140563	0.0683719
ATP6V0D1	-0.140657	0.106411
ATP6V1B2	-0.141191	0.509991
SLC35E4	-0.142023	0.64423
ZXDC	-0.143643	0.11032
CCDC174	-0.143909	0.153832
ZNF208	-0.144107	0.985414
BTG2	-0.144798	0.04855
DCAF8	-0.145026	0.0911395
DMRTC2	-0.14557	0.100879
APOBEC3F	-0.145661	0.440798
CDC73	-0.146195	0.165287
SMIM7	-0.146314	0.0415268
CCDC50	-0.146545	0.162267
BUD31	-0.146693	0.128828
HES7	-0.146753	0.11037
STBD1	-0.147199	0.617947
FAU	-0.147722	0.0221205
TUSC2	-0.149038	0.0666163
TP53BP1	-0.14946	0.117113
IGFBP7	-0.14999	0.105641
UGP2	-0.150018	0.135589
NFATC2	-0.150172	0.160708
PPIA	-0.150267	0.115674
GPAT4	-0.15027	0.295259
CLDN7	-0.15066	0.127986
HSD17B4	-0.151136	0.235777
DNPEP	-0.152323	2.46885
ZNF599	-0.153061	0.119947
RPL7	-0.153306	0.134394
SLC35D3	-0.153626	0.275393
BOLA2B	-0.153752	0.503547
TGFBR2	-0.153756	0.0640493
PBX3	-0.154018	0.108553
TMEM106C	-0.154331	0.141706
GPM6B	-0.154424	0.0866488
HLA-DRA	-0.155328	0.078
ZNF346	-0.155378	0.142664
RPS4X	-0.156137	0.120528
TNFAIP8L3	-0.156519	0.164083
GFM2	-0.156785	0.311602
NUCB1	-0.156794	0.144454
IFT57	-0.156965	0.164917
OR5H14	-0.157241	0.119459
TACC1	-0.157497	0.163561
CAV1	-0.157542	0.133577
EIF4E2	-0.157706	0.103038
RNASE7	-0.157889	0.364251
RHBDD3	-0.158143	0.100606
METTL26	-0.160054	0.150091
MAPK4	-0.160189	0.286482
KIF13A	-0.160194	0.554393
ISOC2	-0.160241	0.119509
HEXB	-0.160442	0.0326576
MAP10	-0.16068	0.1507
OR2T29	-0.16354	0.197065
CYP4F2	-0.163677	0.124876
EIF4B	-0.164592	0.164043
PCBP2	-0.164756	0.0132443
CDHR3	-0.165152	0.107343
NRSN2	-0.165303	0.155296
DUSP7	-0.165598	0.124895
TEN1	-0.165598	0.123044
GRK6	-0.166261	0.112876
BNIP2	-0.167477	0.206503
ABHD6	-0.167785	0.239509
RBM3	-0.168617	0.117321
NDUFB6	-0.170205	0.0934743
VDR	-0.170614	0.353032
CD69	-0.170637	0.509392
DENND10	-0.171073	0.181032
SERINC1	-0.171138	0.0999312
TAL1	-0.171432	0.102276
CCR5	-0.172191	0.0410474
ITIH3	-0.172296	0.205906
RAB40AL	-0.172296	0.122012
COMMD1	-0.172526	0.20506
ZDHHC12	-0.172543	0.170002
HPS4	-0.172839	1.23869
DDT	-0.172954	0.203683
MALSU1	-0.173982	0.217057
RING1	-0.174405	0.308146
AKAP17A	-0.174408	0.0555364
CACUL1	-0.174788	0.110669
HSPB6	-0.175183	0.11245
EIF3G	-0.175546	0.121301
MYH9	-0.175569	0.147676
PFN2	-0.175611	0.166978
VN1R4	-0.175971	1.14918
MYLK	-0.1762	0.0978491
OCIAD1	-0.176298	0.721534
RNF145	-0.176418	0.139334
ATP5MG	-0.176559	0.180789
ATXN7L1	-0.176709	0.323324
USP22	-0.176739	0.236835
PPP1R12C	-0.177126	0.102201
MYL6	-0.177727	0.136139
MXRA8	-0.177858	0.145086
PRSS58	-0.178168	0.135686
CETN1	-0.179526	0.190083
DRAP1	-0.180064	0.359071
DEK	-0.180083	1.90252
PPIB	-0.180342	0.14156
ALPG	-0.18105	0.135443
NPC2	-0.181447	0.0912079
ITGA5	-0.181608	0.117552
DENND11	-0.182028	0.253805
MGAT4B	-0.1823	0.138694
SF1	-0.182474	0.109715
POLI	-0.183237	0.169523
COPA	-0.183298	0.15512
FXYD5	-0.184516	0.00742866
GALNT2	-0.184738	0.143106
OASL	-0.185007	0.364163
MSL1	-0.185076	0.173238
TIPIN	-0.185227	7.52464e-06
NDRG1	-0.185523	0.113654
H2BS1	-0.186705	0.318078
RALY	-0.186834	0.179914
TBC1D28	-0.186936	0.187684
ZNF140	-0.186973	0.188029
MID1IP1	-0.188044	1.18699
FAM110C	-0.188375	0.606797
CIB1	-0.18943	0.182118
PGC	-0.189677	0.130587
AMBRA1	-0.189965	0.185922
ITGA1	-0.189982	0.154979
ASXL1	-0.190126	0.124236
NET1	-0.190146	0.162518
CCL24	-0.190375	0.178017
PPP1CA	-0.190801	0.164532
YEATS4	-0.190998	0.442938
GBP5	-0.191528	0.192253
VAMP2	-0.191564	0.204438
SFPQ	-0.191622	0.265731
SPPL2A	-0.191755	0.228985
SUPT5H	-0.191831	0.119625
NDUFC1	-0.192001	0.176923
NAMPT	-0.192129	0.110081
HNRNPK	-0.193327	0.162005
TPM3	-0.19352	0.343324
NEGR1	-0.193814	0.0480529
ACSS2	-0.195215	0.125401
TMBIM1	-0.195756	0.00773904
CITED2	-0.196646	0.108669
RBMX	-0.196979	0.219368
RPL18	-0.198348	0.108964
RNF122	-0.198437	0.116125
SMIM17	-0.198561	0.126851
KCNMB1	-0.198729	0.157395
SYNPO	-0.198946	0.122137
SEM1	-0.199461	0.267593
PRR5	-0.199489	0.0445353
BMPER	-0.199555	0.166327
TMCO6	-0.200945	0.162956
KLF3	-0.201371	0.145224
COX4I1	-0.201692	0.101446
ATG12	-0.201877	0.144178
DUX4	-0.201932	0.425812
MAP3K7CL	-0.202564	0.0301605
IFI27	-0.202582	0.180063
PPP1CB	-0.202727	0.20184
HGS	-0.203003	0.13931
OR2G6	-0.20323	0.160004
CREB3	-0.203402	0.115698
POLR2E	-0.203475	0.226953
CHP1	-0.204539	0.191974
LMO4	-0.204717	0.206271
HNRNPD	-0.204938	0.282572
ATP5F1A	-0.20546	0.097454
CTAG1B	-0.205522	0.163709
RGS16	-0.206503	0.210568
PRPF39	-0.206506	0.0991656
URI1	-0.207008	0.0429389
PACS1	-0.207047	0.244236
AP2M1	-0.207087	0.179189
MRPS6	-0.207182	0.237379
RPL8	-0.20738	0.167673
HNRNPA2B1	-0.208026	0.0266611
TXN	-0.208304	0.183254
PPP1R15A	-0.209423	0.103935
ABCF1	-0.209598	0.119539
OR6C68	-0.209834	0.804997
IRF2BP2	-0.209941	0.110729
COX7C	-0.209959	0.0118607
NPM2	-0.209981	0.145615
FAM20C	-0.209986	0.0274924
MFHAS1	-0.210692	0.17073
HBM	-0.212023	0.179344
THYN1	-0.212079	0.216104
PCDH1	-0.212438	0.164953
EVX1	-0.212817	0.0668912
CLCNKA	-0.213089	0.36425
EHD1	-0.213844	0.314189
ELOC	-0.214181	0.204265
ADAM33	-0.214281	0.272571
HSPA2	-0.214286	0.14897
S100A9	-0.216545	0.109423
PRKCZ	-0.216551	0.236766
VPS4B	-0.217194	0.16823
EEF1G	-0.217539	0.172344
PTGDS	-0.217642	0.134751
MITD1	-0.218632	0.15741
SCN4A	-0.219915	0.183925
SULF1	-0.219971	0.240612
MT1X	-0.220072	0.121314
KLF1	-0.220276	0.227292
ZNF417	-0.22043	0.185705
AXL	-0.220455	0.165535
STAB1	-0.220608	0.199978
LTO1	-0.220935	1.02034
ANXA3	-0.221601	0.127436
FOXD2	-0.22218	0.29697
TMEM165	-0.222423	0.1571
DESI1	-0.222873	0.194597
NPR2	-0.22303	0.218379
PURA	-0.22326	0.198566
NUDT14	-0.223499	0.149778
RPL15	-0.223501	0.215094
IER2	-0.224107	0.0913748
WDHD1	-0.224275	0.148796
LIMS2	-0.225073	0.202334
TTYH3	-0.227118	0.175619
TMEM176B	-0.227475	0.151768
BGN	-0.227551	0.142348
ETHE1	-0.227817	0.357273
MACROD1	-0.2286	0.192669
STOM	-0.229136	0.181707
IL19	-0.229401	0.138073
CANX	-0.229449	0.0195756
NCOA2	-0.229519	0.197109
ING3	-0.229853	0.181118
DDX5	-0.230216	0.156159
ATP6V1E1	-0.230798	0.298581
ATP6V1H	-0.230856	0.152552
EEF1E1	-0.230925	0.208435
SEC61A1	-0.231175	0.305766
POU5F1	-0.231181	0.580421
SLFNL1	-0.231269	0.238509
SZT2	-0.231796	0.196705
IL37	-0.232049	0.189063
INTS3	-0.232312	0.695802
DDB1	-0.23267	0.335699
NR2F1	-0.233206	0.198937
BRWD1	-0.234702	0.313135
ESYT1	-0.234789	0.0542898
TVP23B	-0.235833	0.168124
DST	-0.236259	0.157634
C1QC	-0.237834	1.2384
SF3B2	-0.237936	0.438924
NOMO3	-0.238342	0.24579
INPPL1	-0.238456	0.234988
TFIP11	-0.238456	0.238674
AHDC1	-0.238503	0.208703
SAPCD1	-0.23962	0.19785
DNAJB14	-0.241212	0.167348
OPTN	-0.241718	0.292626
ATP6V1A	-0.241812	0.66692
ARHGAP35	-0.242036	0.281626
CIAPIN1	-0.242096	0.149486
COPB2	-0.242164	0.249698
DPH3	-0.242276	0.177109
PEAR1	-0.242994	0.60587
ELMO1	-0.243335	0.280988
RPAP1	-0.243665	0.212231
SRSF9	-0.243727	0.382776
FUS	-0.243925	0.198988
NELFE	-0.243961	0.180589
RPL32	-0.243996	0.237217
KLF6	-0.245095	0.131869
NPDC1	-0.24537	0.197487
PRMT1	-0.24598	0.368108
PPP2CB	-0.246269	0.193457
VDAC1	-0.246417	0.165162
HS3ST1	-0.246774	0.226713
NDST1	-0.247106	0.376633
CTTNBP2NL	-0.247759	0.249432
RHOBTB2	-0.248431	0.235773
MCM3	-0.249111	0.218168
PTPRM	-0.249889	0.286542
RPS28	-0.250052	0.184012
SPATA2L	-0.250138	0.196476
CUL4B	-0.250196	0.228024
PSMD12	-0.250394	0.115105
EPN1	-0.250413	0.0346595
SEMA4F	-0.251351	1.06763
TFAP2C	-0.25175	0.194852
SPARCL1	-0.252225	0.133021
CDKN1B	-0.252383	0.323523
RAPGEFL1	-0.252485	0.333221
ARMCX3	-0.252899	0.443226
SBNO1	-0.252963	0.292363
AARS1	-0.253603	0.204669
SLC40A1	-0.253607	0.32093
ESYT2	-0.253695	0.253095
PTPRB	-0.253854	0.252039
SLC22A18	-0.254087	0.287078
DSTN	-0.254203	0.155423
VCL	-0.2544	0.222653
CBWD2	-0.254414	0.00343149
SLC7A4	-0.255187	0.20421
TMSB4X	-0.256609	0.222739
CDK12	-0.257548	0.214905
MRPL33	-0.25802	0.370603
CGRRF1	-0.258795	0.0370449
TMLHE	-0.259147	0.376935
MOCS2	-0.259177	0.17224
UPF3A	-0.259184	0.372772
STK17B	-0.259642	0.308963
ELK3	-0.259698	0.364079
NR4A2	-0.260608	0.155079
HERPUD1	-0.260622	0.269076
C18orf25	-0.260823	0.228735
DHRSX	-0.261102	0.183141
NDUFB3	-0.261173	0.52934
IL15RA	-0.261328	0.218757
RPL19	-0.261601	0.168944
UVRAG	-0.261641	0.251518
ADAM15	-0.262454	0.403811
ENSA	-0.263028	0.217548
HIGD1A	-0.263263	0.165193
BMP8A	-0.2635	0.454927
APLP2	-0.263888	0.1345
HELQ	-0.264281	0.31828
PPP6R3	-0.264788	0.430902
PAXX	-0.265244	0.424418
CHMP5	-0.265279	0.296264
NUP62	-0.265414	0.409177
RPS18	-0.265499	0.374821
GIMAP8	-0.266219	0.86994
EIF3E	-0.266894	0.251757
SMARCAD1	-0.267069	0.180869
C12orf57	-0.267168	0.668983
ADH1B	-0.267276	0.188976
COL1A1	-0.26741	0.128362
TNFAIP8L2	-0.26794	0.215729
CCDC38	-0.268042	0.28248
LEPR	-0.268346	0.31051
EHD2	-0.268555	0.246151
OR52I1	-0.268593	0.335069
SRC	-0.2689	0.890108
VPS28	-0.269089	0.787644
FAM241A	-0.26925	0.317588
NOTCH4	-0.269934	0.28623
LGMN	-0.270067	0.226504
MLF2	-0.270494	0.377863
ADAM9	-0.270879	0.792491
LAMB1	-0.271155	0.275423
RPL36A	-0.271452	0.363259
CREBRF	-0.271857	0.243099
POLE4	-0.273066	0.287046
ZNF251	-0.27324	0.49681
PM20D1	-0.273577	0.32727
LMAN1	-0.273886	0.61347
SLC16A3	-0.274098	0.314852
BLOC1S1	-0.274429	0.0695613
AKR1B1	-0.27459	0.483262
TPRG1	-0.274695	0.229148
CBS	-0.274781	0.384047
CIDEA	-0.275217	1.57482
CDRT15	-0.275262	0.260447
NR0B1	-0.27539	0.989052
SP2	-0.27539	0.153051
LAT	-0.275462	0.554597
XAGE5	-0.275673	0.273143
RPL31	-0.276283	0.245671
NR4A3	-0.276367	0.150714
CLIC4	-0.276816	0.220228
NAP1L5	-0.276951	0.469093
RMDN3	-0.277252	0.250917
LSP1	-0.278034	0.30795
DHX15	-0.2784	0.331543
RPS6	-0.278908	0.385534
TMEM101	-0.279147	0.414902
PLK3	-0.279821	0.296281
UPK3BL1	-0.280295	0.346241
SHISA5	-0.281492	0.236084
ZNF714	-0.281492	0.762544
TLE5	-0.281567	0.356015
MTA3	-0.281671	0.478072
FGF10	-0.282807	0.409746
RPS26	-0.28327	0.208352
SAXO2	-0.283392	0.30248
FXR1	-0.284094	0.427321
AP2A2	-0.284097	0.0429328
PLEKHM2	-0.285875	0.372143
RPL36	-0.28601	0.220993
CTNND1	-0.286864	0.240128
ALG5	-0.287307	0.523485
ROBO4	-0.287393	0.0276913
ZNF580	-0.287619	0.248363
WIPF1	-0.288983	0.175398
SPDYE5	-0.289328	0.427073
GGA3	-0.289494	0.283205
AHSG	-0.289494	0.329185
NPRL3	-0.289962	0.220188
PIK3C2A	-0.290121	0.302734
ESD	-0.290162	0.261205
SLC29A1	-0.291284	0.230074
CORO1C	-0.291374	0.217892
SLMAP	-0.29146	0.213618
CD4	-0.291827	0.439925
PSMA7	-0.292056	0.238711
PTH2	-0.292271	0.31589
TRA2B	-0.293269	0.163986
TCEAL4	-0.293787	0.354683
ITM2C	-0.294144	0.169278
UGCG	-0.296183	0.157894
SLC17A8	-0.296875	0.293174
RRBP1	-0.296951	0.28643
RPL11	-0.29701	0.631571
RPL26	-0.297652	0.321562
NAA30	-0.297686	0.917101
LCP2	-0.297953	0.0998779
HBA1	-0.298404	0.114208
CXCR2	-0.298911	0.345263
ITPRID2	-0.298952	0.503661
AUP1	-0.299327	0.329603
B2M	-0.299444	0.195782
SLC36A1	-0.299545	0.158201
SNX7	-0.299889	0.256498
HLA-DQB1	-0.300133	0.184059
SLFN5	-0.301634	0.2808
EP300	-0.301871	0.209694
PLOD1	-0.302111	0.287482
CTSC	-0.302408	0.226231
EFEMP1	-0.303576	0.210755
ZNF749	-0.30454	0.27256
ENTPD1	-0.304681	0.182803
NR2C1	-0.305006	0.3003
EIF3I	-0.305235	0.102372
KRIT1	-0.305471	0.642879
ALDOC	-0.306637	0.736306
DIP2B	-0.30799	0.330334
NDUFA1	-0.308068	0.101095
IFFO1	-0.308788	0.375231
SNX3	-0.310718	0.27771
RFC5	-0.311112	0.273422
LTA	-0.311314	1.02997
CTSA	-0.311461	0.219381
WTAP	-0.311478	0.780554
CTSF	-0.311674	0.276775
LARP7	-0.311734	0.451064
LAMTOR2	-0.311779	0.225844
ECSCR	-0.311835	0.212359
IP6K2	-0.31219	0.333705
PHF13	-0.312301	0.253543
ZNF619	-0.312327	0.292114
ARHGAP15	-0.312793	0.335074
RPL35A	-0.313148	0.487933
TIMP1	-0.313512	0.199423
PDCD4	-0.314125	0.0980671
GAS2L1	-0.314828	0.238775
NT5DC2	-0.315239	0.3008
COA3	-0.315394	0.325559
LPAR2	-0.315901	0.202684
SLC1A1	-0.316139	0.208763
TANK	-0.316744	0.273245
RPS3A	-0.317691	0.388607
GYPC	-0.317829	0.446447
SHMT2	-0.317946	0.297731
LIPA	-0.319873	0.385428
MUSTN1	-0.319995	0.123544
ZC3H4	-0.320018	0.308002
JRK	-0.320122	0.212203
RGS1	-0.320199	0.250102
ADAMTS9	-0.320599	0.216898
SEC22C	-0.320963	0.331102
RPN2	-0.322932	0.256238
RBCK1	-0.323063	0.251957
ITPKB	-0.323241	0.309951
GNAI3	-0.323451	0.357961
CLU	-0.323864	0.183134
SLC26A3	-0.324133	0.243213
ATXN7L3	-0.324342	0.33242
MEF2D	-0.324465	0.404369
YKT6	-0.324531	0.528443
EME2	-0.325377	0.267121
REEP5	-0.325602	0.185884
MFAP4	-0.3268	0.195411
DDX51	-0.327697	0.394418
UBE2E2	-0.32791	0.523776
UQCRHL	-0.32801	0.332541
PNRC2	-0.328549	0.264191
HMGB3	-0.328817	0.389791
NSMF	-0.328843	0.407489
ATP2A2	-0.329954	0.250407
NDUFS5	-0.330705	0.200871
ZBTB7B	-0.331202	0.594004
PTMA	-0.331676	0.280243
MAMDC2	-0.33213	0.274294
ZMIZ2	-0.332357	0.337872
RPS27A	-0.332394	0.286405
SIAH3	-0.332868	0.297225
TANC1	-0.333108	0.256224
SFSWAP	-0.333389	0.443109
BRI3BP	-0.333449	0.394731
BSG	-0.333645	0.238972
PLAC9	-0.33395	0.525665
H2AC21	-0.334347	0.883975
CFH	-0.334609	0.249163
ABI2	-0.334632	0.282755
SLC22A4	-0.334973	0.404527
ZNF66	-0.335658	0.3205
AEBP1	-0.335878	0.252584
SNAI3	-0.336442	0.985297
COX7A2L	-0.336909	0.500695
KMT2E	-0.336998	0.360133
LDB2	-0.337008	0.27242
DHRS2	-0.337054	0.251683
RPL21	-0.337285	0.455529
RBM23	-0.337579	0.406319
CALR	-0.337863	0.334078
DDRGK1	-0.338638	0.303642
RASL10A	-0.339362	0.490549
IFI16	-0.339484	0.390296
UAP1	-0.340841	0.229608
RHOC	-0.341724	0.287941
ESAM	-0.341753	0.245303
AKAP8	-0.341938	0.353055
HEG1	-0.342066	0.283423
CSK	-0.342202	0.45021
SRGN	-0.342248	0.258965
SLC16A11	-0.342278	0.177102
EGF	-0.342743	0.315911
IGHG1	-0.343145	0.087742
MPZL1	-0.343775	0.310269
SLC24A4	-0.344286	0.439928
ARHGAP17	-0.344337	0.233582
STX5	-0.345366	0.545358
NICN1	-0.347849	0.362327
MMP2	-0.348331	0.238811
RPE65	-0.349244	0.678552
MZF1	-0.349352	0.913136
ATL3	-0.349375	0.666304
COL18A1	-0.349905	0.230342
GRK2	-0.35031	0.343129
SVIP	-0.350369	0.450629
ERICH2	-0.351041	1.35029
DLK1	-0.351829	0.349652
TBC1D2B	-0.351894	0.339105
CD93	-0.351986	0.290398
RTP5	-0.353412	0.6455
[truncated: 1,065 more rows]

## Sheet: S1I
Genes	Normal_1	Normal_1	Normal_2	Normal_2	Normal_3	Stable_1	Stable_2	Stable_2	Stable_4	Stable_4	Rapid_1	Rapid_1	Rapid_2	Rapid_2	Rapid_2	Rapid_3	Rapid_3	Explant_1	Explant_2	Explant_2	Explant_3	Explant_3
LRRC38	0.409731	0.11773	-0.141826	-0.693382	-1.00856	-1.00856	-0.417604	-0.417604	-0.693382	-0.00393653	3.71907	1.23707	0.409731	-0.252137	0.409731	-0.450697	0.646112	-0.624438	0.133953	-0.535795	-0.299413	-0.535795
LUM	-0.940774	-0.591087	-0.747973	-0.683707	-0.52304	0.0553609	-1.24604	-1.24604	1.8468	0.609662	0.778362	1.11576	0.440961	1.25072	-0.683707	1.00779	0.826562	-1.33039	0.665895	1.30856	-0.81224	-1.10144
COA5	0.0440881	-0.0458998	-0.33836	-0.465843	0.1397	-0.147136	-0.57739	-0.57739	-1.07935	-0.57739	3.43832	0.426536	1.43046	1.63125	-0.242748	-0.215977	-0.147136	-0.57739	-0.242748	-0.720809	-0.433972	-0.720809
ITM2A	1.12039	0.79742	-0.324466	0.975902	-0.757922	-0.757922	-0.541194	-0.541194	-1.55259	-0.920468	0.975902	0.975902	-0.541194	1.58274	1.9873	-0.116407	0.542446	-0.16192	-0.0354955	0.10899	-1.62483	-1.19138
